# Supplementary material for: Crystal structure of (5R)-5-[(1S)-1,2-di­hydroxy­eth­yl]-4-meth­oxy-3-phenyl-2,5-di­hydro­furan-2-one
Source: Acta Crystallogr Sect E Struct Rep Online. 2014 Sep 30;70(Pt 10):o1141–2. doi: 10.1107/S1600536814021370 (PMC4257168; doi:10.1107/S1600536814021370)
Supplement: Supplementary file 1 [file e-70-o1141-sup1.cif]

##############################################################################
#                                                                            #
# This CIF contains the data in a paper accepted for publication in          #
# Acta Crystallographica Section E. It conforms to the requirements of       #
# Notes for Authors for Acta Crystallographica Section E, and has been       #
# peer reviewed under the auspices of the IUCr Commission on Journals.       #
#                                                                            #
# Full details of the Crystallographic Information File format               #
# are given in the paper "The Crystallographic Information File (CIF):       #
# a New Standard Archive File for Crystallography" by S. R. Hall, F. H.      #
# Allen and I. D. Brown [Acta Cryst. (1991), A47, 655-685].                  #
#                                                                            #
# The current version of the core CIF dictionary is obtainable from          #
# ftp://ftp.iucr.org/pub/cif_core.dic.                                       #
#                                                                            #
# Software is freely available for graphical display of the structure(s)     #
# in this CIF. For information consult the CIF software page                 #
# http://www.iucr.org/resources/cif/software.                                #
#                                                                            #
# This file may be used for bona fide research purposes within the           #
# scientific community so long as proper attribution is given to the journal # 
# article from which it was obtained.                                        #
#                                                                            #
##############################################################################
data_global
_audit_creation_method     SHELXL-2014/6
_journal_date_recd_electronic     2014-09-15
_journal_date_accepted     2014-09-26
_journal_name_full     'Acta Crystallographica, Section E'
_journal_year     2014
_journal_volume     70
_journal_issue     10
_journal_page_first     o1141
_journal_page_last     o1142
_journal_paper_category     HO
_journal_paper_doi     10.1107/S1600536814021370
_journal_coeditor_code     LH5729
_publ_contact_author_name     'Thopate, Shankar R.'
_publ_contact_author_address
;
Department of Chemistry,
Post Graduate School for Biological Studies
Ahmednagar College
Ahmednagar 414001, India
;
_publ_contact_author_email     srthopate@gmail.com
_publ_contact_author_fax     '241 232-2415'
_publ_contact_author_phone     '957 922-4488'
_publ_section_title
;\
Crystal structure of
(5<i>R</i>)-5-[(1<i>S</i>)-1,2-dihydroxyethyl]-4-methoxy-3-phenyl-2,5-\
dihydrofuran-2-one
;
loop_
    _publ_author_name
    _publ_author_address
    'Kote, Santosh R.'
;
Department of Chemistry,
Post Graduate School for Biological Studies
Ahmednagar College
Ahmednagar 414 001, India
;
    'Thopate, Shankar R.'
;
Department of Chemistry,
Post Graduate School for Biological Studies
Ahmednagar College
Ahmednagar 414 001, India
;
    'Gupta, Sushil K.'
;
School of Studies in Chemistry
Jiwaji University
Gwalior 474 011, India
;
    'Butcher, Ray J.'
;
Department of Chemistry
Howard University
525 College Street NW,
Washington, DC 20059, USA
;
_publ_section_synopsis
;
X-ray structure of chiral derivative of <i>L</i>-ascorbic acid is reported.
;
_database_code_depnum_ccdc_archive     'CCDC 998610'
data_I
_chemical_name_systematic
;\
(5<i>R</i>)-5-[(1<i>S</i>)-1,2-dihydroxyethyl]-4-methoxy-3-phenyl-2,5-\
dihydrofuran-2-one
;
_chemical_name_common     ?
_chemical_formula_moiety     'C13 H14 O5'
_chemical_formula_sum     'C13 H14 O5'
_chemical_formula_iupac     'C13 H14 O5'
_chemical_formula_weight     250.24
_chemical_melting_point     ?
_shelx_space_group_comment
;
The symmetry employed for this shelxl refinement is uniquely defined
by the following loop, which should always be used as a source of
symmetry information in preference to the above space-group names.
They are only intended as comments.
;
_space_group_crystal_system     monoclinic
_space_group_name_H-M_alt     'P 21'
_space_group_name_Hall     'P 2yb'
loop_
    _space_group_symop_operation_xyz
    'x, y, z'
    '-x, y+1/2, -z'
_cell_length_a     7.5110(5)
_cell_length_b     4.9298(3)
_cell_length_c     16.6625(16)
_cell_angle_alpha     90
_cell_angle_beta     93.268(6)
_cell_angle_gamma     90
_cell_volume     615.97(8)
_cell_formula_units_Z     2
_cell_measurement_reflns_used     613
_cell_measurement_theta_min     3.5457
_cell_measurement_theta_max     28.4124
_cell_measurement_temperature     293(2)
_exptl_crystal_description     plate
_exptl_crystal_colour     colorless
_exptl_crystal_size_max     .4
_exptl_crystal_size_mid     .3
_exptl_crystal_size_min     .08
_exptl_crystal_density_diffrn     1.349
_exptl_crystal_density_meas     ?
_exptl_crystal_density_method     'not measured'
_exptl_crystal_F_000     264
_exptl_absorpt_coefficient_mu     0.104
_exptl_absorpt_correction_type     multi-scan
_exptl_absorpt_process_details
;
(CrysAlis Pro; Agilent, 2011)
;
_shelx_estimated_absorpt_T_min     ?
_shelx_estimated_absorpt_T_max     ?
_exptl_absorpt_correction_T_min     0.71358
_exptl_absorpt_correction_T_max     1.00000
_exptl_special_details     ?
_diffrn_ambient_temperature     293(2)
_diffrn_radiation_type     MoK\a
_diffrn_radiation_wavelength     0.71073
_diffrn_radiation_monochromator     graphite
_diffrn_measurement_device_type     'Agilent Xcalibur, Ruby, Gemini'
_diffrn_measurement_method     '\w scans'
_diffrn_detector_area_resol_mean     10.5081
_diffrn_reflns_number     8346
_diffrn_reflns_av_R_equivalents     0.034
_diffrn_reflns_theta_min     3.553
_diffrn_reflns_theta_max     25.246
_diffrn_reflns_theta_full     25.500
_diffrn_measured_fraction_theta_max     0.996
_diffrn_measured_fraction_theta_full     0.974
_diffrn_reflns_limit_h_min     -9
_diffrn_reflns_limit_h_max     9
_diffrn_reflns_limit_k_min     0
_diffrn_reflns_limit_k_max     5
_diffrn_reflns_limit_l_min     0
_diffrn_reflns_limit_l_max     19
_refine_special_details     ?
_reflns_number_total     1243
_reflns_number_gt     655
_reflns_threshold_expression     'I>2\s(I)'
_refine_ls_structure_factor_coef     Fsqd
_refine_ls_matrix_type     full
_refine_ls_R_factor_all     0.1409
_refine_ls_R_factor_gt     0.0592
_refine_ls_wR_factor_gt     0.0976
_refine_ls_wR_factor_ref     0.1263
_refine_ls_goodness_of_fit_ref     1.052
_refine_ls_restrained_S_all     1.051
_refine_ls_number_reflns     1243
_refine_ls_number_parameters     166
_refine_ls_number_restraints     1
_refine_ls_hydrogen_treatment     constr
_refine_ls_weighting_scheme     calc
_refine_ls_weighting_details
                      'w=1/[\s^2^(Fo^2^)+(0.0390P)^2^] where P=(Fo^2^+2Fc^2^)/3'
_atom_sites_solution_hydrogens     geom
_atom_sites_solution_primary     direct
_atom_sites_solution_secondary     difmap
_refine_ls_shift/su_max     0.000
_refine_ls_shift/su_mean     0.000
_refine_diff_density_max     0.129
_refine_diff_density_min     -0.148
_refine_ls_extinction_method     none
_refine_ls_extinction_coef     .
_refine_ls_abs_structure_details     ?
_refine_ls_abs_structure_Flack     ?
loop_
    _atom_type_symbol
    _atom_type_description
    _atom_type_scat_dispersion_real
    _atom_type_scat_dispersion_imag
    _atom_type_scat_source
    'C' 'C' 0.0033 0.0016
                         'International Tables Vol C Tables 4.2.6.8 and 6.1.1.4'
    'H' 'H' 0.0000 0.0000
                         'International Tables Vol C Tables 4.2.6.8 and 6.1.1.4'
    'O' 'O' 0.0106 0.0060
                         'International Tables Vol C Tables 4.2.6.8 and 6.1.1.4'
_computing_data_collection
;
CrysAlisPro (Agilent, 2011)
;
_computing_cell_refinement
;
CrysAlisPro (Agilent, 2011)
;
_computing_data_reduction
;
CrysAlisPro (Agilent, 2011)
;
_computing_structure_solution
;
SHELXS97 (Sheldrick, 2008)
;
_computing_structure_refinement
;
SHELXL2014/6 (Sheldrick, 2008)
;
_computing_molecular_graphics
;
SHELXTL (Sheldrick, 2008)
;
_computing_publication_material
;
SHELXTL (Sheldrick, 2008)
;
loop_
    _atom_site_type_symbol
    _atom_site_label
    _atom_site_fract_x
    _atom_site_fract_y
    _atom_site_fract_z
    _atom_site_U_iso_or_equiv
    _atom_site_adp_type
    _atom_site_calc_flag
    _atom_site_occupancy
    _atom_site_disorder_assembly
    _atom_site_disorder_group
    O O1 1.1330(5) 0.1548(13) 0.2979(3) 0.0999(17) Uani d 1 . .
    O O2 0.9642(4) 0.4569(9) 0.3574(3) 0.0705(13) Uani d 1 . .
    O O3 0.5525(5) 0.4727(10) 0.2375(3) 0.0830(14) Uani d 1 . .
    O O4 0.6722(4) 0.1838(8) 0.4222(3) 0.0727(13) Uani d 1 . .
    H H4 0.5683 0.1386 0.4272 0.109 Uiso calc 1 . .
    O O5 0.6695(4) 0.5242(11) 0.5641(2) 0.0776(14) Uani d 1 . .
    H H5 0.7173 0.5875 0.6054 0.116 Uiso calc 1 . .
    C C1 0.8238(8) 0.0846(12) 0.1705(4) 0.0609(16) Uani d 1 . .
    C C2 0.6797(10) 0.0982(15) 0.1143(5) 0.090(2) Uani d 1 . .
    H H2A 0.5888 0.2215 0.1225 0.108 Uiso calc 1 . .
    C C3 0.6670(12) -0.0633(19) 0.0476(5) 0.107(3) Uani d 1 . .
    H H3A 0.5686 -0.0482 0.0114 0.128 Uiso calc 1 . .
    C C4 0.7970(13) -0.2454(16) 0.0338(5) 0.098(3) Uani d 1 . .
    H H4A 0.7883 -0.3561 -0.0114 0.117 Uiso calc 1 . .
    C C5 0.9404(11) -0.2637(16) 0.0873(6) 0.100(3) Uani d 1 . .
    H H5A 1.0301 -0.3882 0.0783 0.120 Uiso calc 1 . .
    C C6 0.9552(9) -0.1003(15) 0.1549(5) 0.085(2) Uani d 1 . .
    H H6A 1.0551 -0.1154 0.1903 0.102 Uiso calc 1 . .
    C C7 0.8339(7) 0.2571(12) 0.2420(4) 0.0565(17) Uani d 1 . .
    C C8 0.9895(8) 0.2716(15) 0.2967(4) 0.071(2) Uani d 1 . .
    C C9 0.7819(6) 0.5560(13) 0.3479(4) 0.0609(16) Uani d 1 . .
    H H9 0.7814 0.7541 0.3428 0.073 Uiso calc 1 . .
    C C10 0.7144(7) 0.4319(12) 0.2723(4) 0.0602(17) Uani d 1 . .
    C C11 0.6847(7) 0.4704(14) 0.4227(4) 0.0584(16) Uani d 1 . .
    H H11A 0.5640 0.5469 0.4189 0.070 Uiso calc 1 . .
    C C12 0.7805(7) 0.5703(14) 0.4989(4) 0.0681(18) Uani d 1 . .
    H H12A 0.8925 0.4742 0.5081 0.082 Uiso calc 1 . .
    H H12B 0.8061 0.7624 0.4944 0.082 Uiso calc 1 . .
    C C13 0.4443(8) 0.6955(16) 0.2630(4) 0.094(2) Uani d 1 . .
    H H13A 0.3670 0.7554 0.2186 0.142 Uiso calc 1 . .
    H H13B 0.5201 0.8424 0.2812 0.142 Uiso calc 1 . .
    H H13C 0.3739 0.6366 0.3060 0.142 Uiso calc 1 . .
loop_
    _atom_site_aniso_label
    _atom_site_aniso_U_11
    _atom_site_aniso_U_22
    _atom_site_aniso_U_33
    _atom_site_aniso_U_12
    _atom_site_aniso_U_13
    _atom_site_aniso_U_23
    O1 0.061(2) 0.158(5) 0.081(4) 0.027(3) 0.005(2) 0.004(3)
    O2 0.054(2) 0.090(3) 0.068(3) -0.011(2) 0.003(2) 0.000(3)
    O3 0.071(2) 0.092(3) 0.083(4) 0.024(3) -0.018(2) -0.017(3)
    O4 0.066(2) 0.060(3) 0.094(4) -0.006(2) 0.016(2) 0.002(2)
    O5 0.060(2) 0.113(4) 0.061(3) 0.005(2) 0.011(2) 0.006(3)
    C1 0.069(4) 0.056(4) 0.058(5) 0.000(3) 0.007(4) 0.001(4)
    C2 0.109(5) 0.084(6) 0.077(6) 0.017(5) 0.000(5) -0.015(5)
    C3 0.125(6) 0.104(7) 0.090(7) 0.010(6) -0.008(5) -0.019(6)
    C4 0.148(7) 0.077(6) 0.070(7) -0.009(6) 0.025(6) -0.011(5)
    C5 0.110(6) 0.086(6) 0.107(8) 0.013(5) 0.039(6) -0.014(6)
    C6 0.079(4) 0.087(6) 0.091(6) 0.014(4) 0.015(4) -0.005(5)
    C7 0.053(3) 0.056(4) 0.061(5) 0.001(3) 0.007(3) 0.007(4)
    C8 0.063(4) 0.087(6) 0.064(5) -0.003(4) 0.012(4) 0.004(4)
    C9 0.056(3) 0.058(4) 0.068(5) -0.002(3) -0.001(3) 0.006(4)
    C10 0.054(3) 0.062(4) 0.063(5) -0.004(4) -0.002(3) 0.006(4)
    C11 0.051(3) 0.056(4) 0.068(5) -0.005(3) 0.007(3) 0.002(4)
    C12 0.061(3) 0.077(4) 0.066(5) -0.009(3) 0.007(3) -0.002(4)
    C13 0.077(4) 0.097(6) 0.109(7) 0.025(5) 0.001(4) -0.004(5)
_geom_special_details
;
All e.s.d.'s (except the e.s.d. in the dihedral angle between two l.s. planes)
are estimated using the full covariance matrix. The cell e.s.d.'s are taken
into account individually in the estimation of e.s.d.'s in distances, angles
and torsion angles; correlations between e.s.d.'s in cell parameters are only
used when they are defined by crystal symmetry. An approximate (isotropic)
treatment of cell e.s.d.'s is used for estimating e.s.d.'s involving l.s.
planes.
;
loop_
    _geom_bond_atom_site_label_1
    _geom_bond_atom_site_label_2
    _geom_bond_site_symmetry_2
    _geom_bond_distance
    _geom_bond_publ_flag
    O1 C8 . 1.221(7) ?
    O2 C8 . 1.384(8) ?
    O2 C9 . 1.454(6) ?
    O3 C10 . 1.332(6) ?
    O3 C13 . 1.445(7) ?
    O4 C11 . 1.416(7) ?
    O4 H4 . 0.8200 ?
    O5 C12 . 1.424(6) ?
    O5 H5 . 0.8200 ?
    C1 C6 . 1.379(8) ?
    C1 C2 . 1.392(8) ?
    C1 C7 . 1.462(8) ?
    C2 C3 . 1.367(10) ?
    C2 H2A . 0.9300 ?
    C3 C4 . 1.355(10) ?
    C3 H3A . 0.9300 ?
    C4 C5 . 1.362(9) ?
    C4 H4A . 0.9300 ?
    C5 C6 . 1.384(10) ?
    C5 H5A . 0.9300 ?
    C6 H6A . 0.9300 ?
    C7 C10 . 1.362(7) ?
    C7 C8 . 1.442(8) ?
    C9 C10 . 1.464(8) ?
    C9 C11 . 1.539(7) ?
    C9 H9 . 0.9800 ?
    C11 C12 . 1.507(8) ?
    C11 H11A . 0.9800 ?
    C12 H12A . 0.9700 ?
    C12 H12B . 0.9700 ?
    C13 H13A . 0.9600 ?
    C13 H13B . 0.9600 ?
    C13 H13C . 0.9600 ?
loop_
    _geom_angle_atom_site_label_1
    _geom_angle_atom_site_label_2
    _geom_angle_atom_site_label_3
    _geom_angle_site_symmetry_1
    _geom_angle_site_symmetry_3
    _geom_angle
    _geom_angle_publ_flag
    C8 O2 C9 . . 108.0(5) ?
    C10 O3 C13 . . 120.1(5) ?
    C11 O4 H4 . . 109.5 ?
    C12 O5 H5 . . 109.5 ?
    C6 C1 C2 . . 116.3(6) ?
    C6 C1 C7 . . 122.3(6) ?
    C2 C1 C7 . . 121.5(6) ?
    C3 C2 C1 . . 122.3(7) ?
    C3 C2 H2A . . 118.8 ?
    C1 C2 H2A . . 118.8 ?
    C4 C3 C2 . . 120.4(8) ?
    C4 C3 H3A . . 119.8 ?
    C2 C3 H3A . . 119.8 ?
    C3 C4 C5 . . 118.9(8) ?
    C3 C4 H4A . . 120.5 ?
    C5 C4 H4A . . 120.5 ?
    C4 C5 C6 . . 121.2(7) ?
    C4 C5 H5A . . 119.4 ?
    C6 C5 H5A . . 119.4 ?
    C1 C6 C5 . . 120.8(7) ?
    C1 C6 H6A . . 119.6 ?
    C5 C6 H6A . . 119.6 ?
    C10 C7 C8 . . 105.2(6) ?
    C10 C7 C1 . . 131.7(6) ?
    C8 C7 C1 . . 123.1(6) ?
    O1 C8 O2 . . 117.1(6) ?
    O1 C8 C7 . . 132.0(7) ?
    O2 C8 C7 . . 110.8(5) ?
    O2 C9 C10 . . 103.4(5) ?
    O2 C9 C11 . . 107.8(5) ?
    C10 C9 C11 . . 115.1(5) ?
    O2 C9 H9 . . 110.1 ?
    C10 C9 H9 . . 110.1 ?
    C11 C9 H9 . . 110.1 ?
    O3 C10 C7 . . 122.6(6) ?
    O3 C10 C9 . . 125.1(5) ?
    C7 C10 C9 . . 112.3(5) ?
    O4 C11 C12 . . 111.0(5) ?
    O4 C11 C9 . . 107.7(5) ?
    C12 C11 C9 . . 111.5(5) ?
    O4 C11 H11A . . 108.8 ?
    C12 C11 H11A . . 108.8 ?
    C9 C11 H11A . . 108.8 ?
    O5 C12 C11 . . 108.6(4) ?
    O5 C12 H12A . . 110.0 ?
    C11 C12 H12A . . 110.0 ?
    O5 C12 H12B . . 110.0 ?
    C11 C12 H12B . . 110.0 ?
    H12A C12 H12B . . 108.4 ?
    O3 C13 H13A . . 109.5 ?
    O3 C13 H13B . . 109.5 ?
    H13A C13 H13B . . 109.5 ?
    O3 C13 H13C . . 109.5 ?
    H13A C13 H13C . . 109.5 ?
    H13B C13 H13C . . 109.5 ?
loop_
    _geom_torsion_atom_site_label_1
    _geom_torsion_atom_site_label_2
    _geom_torsion_atom_site_label_3
    _geom_torsion_atom_site_label_4
    _geom_torsion_site_symmetry_1
    _geom_torsion_site_symmetry_2
    _geom_torsion_site_symmetry_3
    _geom_torsion_site_symmetry_4
    _geom_torsion
    _geom_torsion_publ_flag
    C6 C1 C2 C3 . . . . 0.5(10) ?
    C7 C1 C2 C3 . . . . -179.3(6) ?
    C1 C2 C3 C4 . . . . 0.1(12) ?
    C2 C3 C4 C5 . . . . -0.3(12) ?
    C3 C4 C5 C6 . . . . 0.0(12) ?
    C2 C1 C6 C5 . . . . -0.8(9) ?
    C7 C1 C6 C5 . . . . 179.0(6) ?
    C4 C5 C6 C1 . . . . 0.6(11) ?
    C6 C1 C7 C10 . . . . -173.2(6) ?
    C2 C1 C7 C10 . . . . 6.6(9) ?
    C6 C1 C7 C8 . . . . 7.5(8) ?
    C2 C1 C7 C8 . . . . -172.7(6) ?
    C9 O2 C8 O1 . . . . -175.9(5) ?
    C9 O2 C8 C7 . . . . 4.6(6) ?
    C10 C7 C8 O1 . . . . 179.2(7) ?
    C1 C7 C8 O1 . . . . -1.4(10) ?
    C10 C7 C8 O2 . . . . -1.4(6) ?
    C1 C7 C8 O2 . . . . 178.1(5) ?
    C8 O2 C9 C10 . . . . -5.6(6) ?
    C8 O2 C9 C11 . . . . 116.8(5) ?
    C13 O3 C10 C7 . . . . -168.3(5) ?
    C13 O3 C10 C9 . . . . 14.6(8) ?
    C8 C7 C10 O3 . . . . -179.8(5) ?
    C1 C7 C10 O3 . . . . 0.7(9) ?
    C8 C7 C10 C9 . . . . -2.4(6) ?
    C1 C7 C10 C9 . . . . 178.2(5) ?
    O2 C9 C10 O3 . . . . -177.6(5) ?
    C11 C9 C10 O3 . . . . 65.0(8) ?
    O2 C9 C10 C7 . . . . 5.0(6) ?
    C11 C9 C10 C7 . . . . -112.4(6) ?
    O2 C9 C11 O4 . . . . -66.2(6) ?
    C10 C9 C11 O4 . . . . 48.7(6) ?
    O2 C9 C11 C12 . . . . 55.9(7) ?
    C10 C9 C11 C12 . . . . 170.7(5) ?
    O4 C11 C12 O5 . . . . -69.4(6) ?
    C9 C11 C12 O5 . . . . 170.5(6) ?
loop_
    _geom_hbond_atom_site_label_D
    _geom_hbond_atom_site_label_H
    _geom_hbond_atom_site_label_A
    _geom_hbond_site_symmetry_A
    _geom_hbond_distance_DH
    _geom_hbond_distance_HA
    _geom_hbond_distance_DA
    _geom_hbond_angle_DHA
    O4 H4 O5 2_646 0.82 1.89 2.707(5) 177.9
    O5 H5 O1 2_756 0.82 1.94 2.741(6) 165.4
    C12 H12B O4 1_565 0.97 2.58 3.365(8) 138.5
_shelx_hkl_file
;
   2   0   0  217.88    4.80
   3   0   0  243.79    6.19
   4   0   0   13.97    2.36
   5   0   0   -1.55    1.28
   6   0   0   85.79    6.44
   7   0   0    5.98    2.41
   8   0   0   22.22    4.99
   9   0   0   18.41    8.70
   0   1   0    0.16    1.12
   1   1   0  557.26    6.30
   2   1   0  492.73    8.58
   3   1   0    5.69    0.83
   4   1   0    5.60    0.89
   5   1   0   43.03    2.58
   6   1   0    8.92    1.57
   7   1   0   17.66    2.18
   8   1   0    0.80    3.36
   0   2   0  307.05    9.12
   1   2   0  137.47    4.14
   2   2   0  270.07    6.61
   3   2   0  125.48    5.65
   4   2   0   56.58    6.19
   5   2   0   10.04    3.66
   6   2   0    0.72    1.11
   7   2   0    0.83    3.79
   8   2   0    3.13    4.07
   0   3   0   -0.56    1.63
   1   3   0  137.58    5.88
   2   3   0  101.77    4.73
   3   3   0    1.84    0.93
   4   3   0   11.93    1.75
   5   3   0    1.55    5.26
   6   3   0    3.51    3.66
   7   3   0   11.74    5.87
   0   4   0   51.96    5.94
   1   4   0    3.25    1.53
   2   4   0    8.17    1.74
   3   4   0   22.18    3.14
   4   4   0   -0.39    1.86
   5   4   0    5.88    4.64
   6   4   0   -2.59    4.42
   0   5   0    0.38    2.14
   1   5   0    0.54    1.88
   2   5   0   -1.37    1.54
   3   5   0   -0.35    5.66
   4   5   0  -11.64    5.53
  -9   0   1  -15.93    8.27
  -8   0   1    0.06    2.59
  -7   0   1   34.73    4.54
  -6   0   1   70.12    5.63
  -5   0   1   36.40    3.74
  -4   0   1   29.22    3.03
  -3   0   1   78.66    3.70
  -2   0   1  170.02    3.86
   2   0   1  208.90    6.88
   3   0   1  219.00    8.34
   4   0   1    4.51    1.35
   5   0   1   98.62    6.39
   6   0   1    1.44    1.63
   7   0   1   44.19    5.26
   8   0   1    5.22    4.31
  -8   1   1    1.54    2.27
  -7   1   1    4.31    1.13
  -6   1   1   64.56    3.25
  -5   1   1    9.98    1.19
  -4   1   1  120.50    3.21
  -3   1   1   26.84    2.30
  -2   1   1  186.75    4.27
  -1   1   1 2215.85   13.66
   0   1   1  521.65    7.40
   1   1   1 1128.46   11.82
   2   1   1  188.87    4.95
   3   1   1   26.87    1.75
   4   1   1  362.97    7.08
   5   1   1    5.17    1.18
   6   1   1   53.55    3.43
   7   1   1   48.64    3.66
   8   1   1    3.04    2.59
  -8   2   1   -2.48    4.00
  -7   2   1    7.47    2.25
  -6   2   1    9.73    2.17
  -5   2   1   46.96    6.03
  -4   2   1    5.45    2.69
  -3   2   1   49.11    2.20
  -2   2   1  114.33    4.36
  -1   2   1  204.52    6.45
   0   2   1  291.67    6.95
   1   2   1    2.49    1.17
   2   2   1   13.35    1.84
   3   2   1   71.54    3.48
   4   2   1   38.03    3.23
   5   2   1   37.65    2.99
   6   2   1    9.47    2.06
   7   2   1    6.32    4.60
   8   2   1    4.57    4.94
  -7   3   1   -0.25    5.33
  -6   3   1   -2.15    4.54
  -5   3   1   18.40    5.78
  -4   3   1   17.97    1.64
  -3   3   1    6.27    1.52
  -2   3   1   20.42    1.92
  -1   3   1   88.97    4.35
   0   3   1  106.51    4.84
   1   3   1  213.16    6.63
   2   3   1   42.86    2.83
   3   3   1   12.08    1.81
   4   3   1   28.27    3.69
   5   3   1   17.69    2.33
   6   3   1    5.24    3.86
   7   3   1    1.73    3.99
  -6   4   1    2.20    5.95
  -5   4   1    1.69    3.47
  -4   4   1   13.03    3.04
  -3   4   1   16.25    2.84
  -2   4   1    6.40    1.69
  -1   4   1   -0.84    1.56
   0   4   1    4.27    1.40
   1   4   1    6.67    1.97
   2   4   1   10.86    2.16
   3   4   1    4.32    2.70
   4   4   1   30.04    3.59
   5   4   1    7.78    4.47
   6   4   1   15.85    6.23
  -4   5   1    4.67    3.73
  -3   5   1   -1.25    4.00
  -2   5   1   -0.84    2.55
  -1   5   1    4.94    2.47
   0   5   1   12.18    2.95
   1   5   1    1.97    2.01
   2   5   1   -1.01    2.90
   3   5   1    4.28    2.74
   4   5   1    0.42    5.13
  -9   0   2   -6.60    6.25
  -8   0   2   -2.86    1.96
  -7   0   2   33.95    4.50
  -6   0   2    9.30    2.60
  -5   0   2    0.63    0.95
  -4   0   2    0.88    1.03
  -3   0   2  137.62    4.30
  -2   0   2 1418.47   13.37
  -1   0   2  529.96    9.73
   1   0   2    4.21    2.02
   2   0   2  553.90   12.29
   3   0   2  782.50   16.75
   4   0   2   34.58    4.13
   5   0   2   90.20    5.32
   6   0   2    4.39    2.01
   7   0   2   57.04    6.02
   8   0   2    6.42    3.04
  -8   1   2   -0.22    1.85
  -7   1   2    7.88    1.24
  -6   1   2   21.23    1.77
  -5   1   2   55.19    2.42
  -4   1   2  109.51    3.36
  -3   1   2  282.32    6.59
  -2   1   2  145.06    5.58
  -1   1   2 1287.37   11.33
   0   1   2 1486.98   13.37
   1   1   2  169.71    4.38
   2   1   2   42.69    2.96
   3   1   2  181.84    5.82
   4   1   2  115.19    4.26
   5   1   2   39.68    2.94
   6   1   2   17.63    2.01
   7   1   2   -0.35    1.26
   8   1   2    8.12    2.83
  -8   2   2    4.46    3.14
  -7   2   2    3.34    2.11
  -6   2   2   34.29    7.19
  -5   2   2   24.43    4.35
  -4   2   2   45.62    4.61
  -3   2   2   30.63    5.23
  -2   2   2   83.18    3.77
  -1   2   2   29.70    2.41
   0   2   2   52.16    2.86
   1   2   2   12.00    1.57
   2   2   2  152.51    5.04
   3   2   2   43.48    3.37
   4   2   2   46.40    3.03
   5   2   2   21.83    1.99
   6   2   2    9.99    1.71
   7   2   2    9.07    4.06
   8   2   2    2.68    3.11
  -7   3   2    2.19    5.17
  -6   3   2   -2.26    5.28
  -5   3   2   11.35    4.45
  -4   3   2   26.45    6.30
  -3   3   2   24.16    2.23
  -2   3   2   12.33    1.67
  -1   3   2    5.22    1.60
   0   3   2   50.25    3.73
   1   3   2   27.12    2.80
   2   3   2   91.41    4.09
   3   3   2   45.74    3.48
   4   3   2   14.05    2.10
   5   3   2   31.67    3.91
   6   3   2    6.08    4.38
   7   3   2   14.17    6.11
  -6   4   2    1.67    4.09
  -5   4   2    6.66    4.44
  -4   4   2   -0.33    4.16
  -3   4   2    2.59    1.74
  -2   4   2   15.56    2.25
  -1   4   2   20.38    3.04
   0   4   2    4.50    1.65
   1   4   2    5.10    1.71
   2   4   2    8.38    1.89
   3   4   2    1.87    1.66
   4   4   2   29.36    4.85
   5   4   2    4.07    4.41
   6   4   2   -6.44    4.35
  -4   5   2   -6.68    3.67
  -3   5   2    4.06    3.73
  -2   5   2    9.04    3.52
  -1   5   2   15.42    3.23
   0   5   2    9.24    3.07
   1   5   2    9.87    2.70
   2   5   2    1.30    2.86
   3   5   2    4.36    2.26
   4   5   2   13.76    6.07
  -8   0   3   11.70    3.96
  -7   0   3    0.91    1.85
  -6   0   3    0.97    1.94
  -5   0   3    2.46    1.42
  -4   0   3   37.53    2.73
  -3   0   3   32.45    2.66
  -2   0   3   79.75    3.61
  -1   0   3   92.67    4.89
   0   0   3  140.86    7.96
   1   0   3  992.90   22.63
   2   0   3    9.82    2.52
   3   0   3   61.48    5.27
   4   0   3  194.66    9.95
   5   0   3   -4.16    2.59
   6   0   3    0.64    1.80
   7   0   3   10.92    3.15
   8   0   3    2.25    1.40
  -8   1   3   11.87    3.48
  -7   1   3   -0.22    0.40
  -6   1   3    4.19    0.82
  -5   1   3   33.67    2.31
  -4   1   3   36.08    2.69
  -3   1   3  267.91    5.26
  -2   1   3  525.83    5.66
  -1   1   3 2912.60   19.26
   0   1   3  701.39   10.25
   1   1   3  477.83    7.60
   2   1   3  128.66    5.59
   3   1   3  186.91    6.48
   4   1   3   44.91    3.52
   5   1   3   67.13    3.67
   6   1   3   14.15    1.88
   7   1   3    6.56    1.94
   8   1   3    9.66    3.72
  -8   2   3   13.59    5.26
  -7   2   3   -0.96    4.91
  -6   2   3   11.26    4.09
  -5   2   3    3.38    1.89
  -4   2   3    3.71    1.35
  -3   2   3   82.48    5.11
  -2   2   3  103.09    4.37
  -1   2   3   95.10    4.97
   0   2   3   72.91    3.47
   1   2   3  193.67    5.59
   2   2   3  102.28    4.29
   3   2   3    3.21    0.99
   4   2   3   11.48    1.11
   5   2   3    9.60    1.48
   6   2   3   22.02    1.90
   7   2   3    4.08    3.25
   8   2   3    6.84    5.24
  -7   3   3    5.59    4.34
  -6   3   3   19.42    6.43
  -5   3   3   12.42    4.83
  -4   3   3   -4.00    3.82
  -3   3   3   14.01    1.80
  -2   3   3    0.53    1.22
  -1   3   3   58.67    3.73
   0   3   3   17.59    2.13
   1   3   3   66.16    4.19
   2   3   3    6.05    1.45
   3   3   3   21.18    2.59
   4   3   3    7.52    1.85
   5   3   3    3.96    1.28
   6   3   3    3.78    3.28
   7   3   3   -1.00    5.04
  -6   4   3  -10.98    4.05
  -5   4   3   -1.90    5.31
  -4   4   3    4.04    1.11
  -3   4   3    0.88    0.86
  -2   4   3   -0.50    1.48
  -1   4   3   21.70    3.10
   0   4   3   14.83    2.46
   1   4   3    5.97    1.98
   2   4   3    7.42    1.91
   3   4   3   -0.43    0.60
   4   4   3   10.78    3.23
   5   4   3   16.27    5.77
   6   4   3    0.11    4.38
  -4   5   3    4.60    2.94
  -3   5   3    6.19    3.35
  -2   5   3   -0.48    2.50
  -1   5   3    1.11    1.87
   0   5   3    8.95    2.78
   1   5   3    3.08    2.03
   2   5   3   -0.97    2.71
   3   5   3    1.19    2.64
   4   5   3    2.42    4.60
  -8   0   4    3.72    2.89
  -7   0   4   13.23    2.76
  -6   0   4   43.97    4.66
  -5   0   4   15.27    2.00
  -4   0   4   86.64    4.87
  -3   0   4  292.89    7.96
  -2   0   4    0.22    1.07
  -1   0   4  482.62   10.01
   0   0   4  134.04    9.04
   1   0   4  332.74   14.95
   2   0   4  108.78    6.83
   3   0   4  874.52   20.35
   4   0   4   52.48    5.79
   5   0   4   26.41    4.60
   6   0   4    6.77    2.50
   7   0   4   10.68    2.76
   8   0   4    1.71    2.33
  -8   1   4   18.56    4.32
  -7   1   4   10.88    2.02
  -6   1   4    5.28    1.25
  -5   1   4   24.32    1.43
  -4   1   4    0.18    0.45
  -3   1   4   54.24    2.24
  -2   1   4  216.89    4.51
  -1   1   4  494.45    8.95
   0   1   4  382.61    7.47
   1   1   4  252.09    6.90
   2   1   4   67.86    3.91
   3   1   4   61.45    4.10
   4   1   4   71.76    4.69
   5   1   4    9.30    2.21
   6   1   4   25.92    2.71
   7   1   4    5.34    1.66
   8   1   4   -0.75    2.35
  -8   2   4    0.43    2.98
  -7   2   4   -2.25    3.79
  -6   2   4   20.84    5.99
  -5   2   4    0.56    1.42
  -4   2   4   19.03    2.60
  -3   2   4   12.19    1.20
  -2   2   4  115.76    6.11
  -1   2   4  579.74   10.66
   0   2   4   82.04    3.80
   1   2   4   21.84    2.03
   2   2   4   65.44    3.53
   3   2   4   10.71    1.81
   4   2   4    7.42    1.47
   5   2   4   51.44    3.55
   6   2   4    7.12    1.69
   7   2   4   -1.24    2.89
   8   2   4    8.16    5.48
  -7   3   4    6.23    4.79
  -6   3   4   13.90    5.00
  -5   3   4    9.97    4.87
  -4   3   4   11.61    1.80
  -3   3   4    5.56    1.18
  -2   3   4   11.59    1.99
  -1   3   4    0.45    1.29
   0   3   4    5.97    1.51
   1   3   4   56.77    3.63
   2   3   4   22.84    2.66
   3   3   4   22.01    3.46
   4   3   4   10.49    2.49
   5   3   4    9.28    2.06
   6   3   4    3.16    4.10
   7   3   4    1.55    2.31
  -6   4   4   -0.46    3.93
  -5   4   4    6.13    4.66
  -4   4   4   -6.70    4.07
  -3   4   4   11.72    1.83
  -2   4   4   18.18    3.20
  -1   4   4    6.39    2.40
   0   4   4    8.74    2.36
   1   4   4   32.14    4.12
   2   4   4    5.96    1.82
   3   4   4    2.07    1.68
   4   4   4    2.48    1.69
   5   4   4    2.53    3.84
   6   4   4    4.11    4.67
  -4   5   4   -1.09    2.85
  -3   5   4   -0.73    2.65
  -2   5   4    2.30    2.70
  -1   5   4    4.92    2.18
   0   5   4    3.33    2.56
   1   5   4    3.10    2.10
   2   5   4   -2.23    2.64
   3   5   4    5.06    3.07
   4   5   4    1.52    3.05
  -8   0   5    8.88    3.65
  -7   0   5   -0.31    1.45
  -6   0   5   95.87    5.28
  -5   0   5    8.46    2.05
  -4   0   5   -0.54    1.45
  -3   0   5  103.59    5.14
  -2   0   5   10.65    1.87
  -1   0   5  658.35   12.96
   0   0   5   57.86    6.98
   1   0   5  166.24   11.76
   2   0   5  213.56   10.05
   3   0   5    5.94    2.72
   4   0   5   32.88    5.07
   5   0   5   16.13    3.63
   6   0   5   16.82    4.35
   7   0   5    5.79    2.59
   8   0   5    6.94    3.36
  -8   1   5    4.95    3.28
  -7   1   5   20.57    3.96
  -6   1   5    7.70    0.94
  -5   1   5   32.76    1.72
  -4   1   5   21.67    1.65
  -3   1   5   63.25    2.81
  -2   1   5   89.36    3.37
  -1   1   5  231.90    6.81
   0   1   5    7.50    1.59
   1   1   5   51.09    3.61
   2   1   5  497.76   11.08
   3   1   5  153.57    6.75
   4   1   5    7.23    2.20
   5   1   5    5.33    1.91
   6   1   5    3.91    2.12
   7   1   5    3.06    1.38
   8   1   5    2.98    2.50
  -8   2   5   -7.65    4.08
  -7   2   5    3.43    4.08
  -6   2   5   40.06    5.01
  -5   2   5   11.52    2.50
  -4   2   5   23.29    2.90
  -3   2   5    2.12    0.96
  -2   2   5  443.49    9.46
  -1   2   5  198.47    6.60
   0   2   5   96.15    4.31
   1   2   5  193.52    5.97
   2   2   5    7.99    1.74
   3   2   5   54.87    3.59
   4   2   5   24.38    2.71
   5   2   5    8.97    2.34
   6   2   5   19.60    2.54
   7   2   5    0.66    3.81
   8   2   5    1.45    4.79
  -7   3   5   16.42    6.05
  -6   3   5    0.30    3.49
  -5   3   5    5.13    1.46
  -4   3   5    3.40    1.27
  -3   3   5    3.60    1.16
  -2   3   5   14.24    2.08
  -1   3   5    9.76    1.96
   0   3   5    6.69    1.57
   1   3   5   75.55    4.00
   2   3   5   12.44    1.90
   3   3   5    3.73    1.52
   4   3   5   45.48    4.71
   5   3   5    6.05    2.02
   6   3   5    3.39    4.69
   7   3   5    1.65    4.30
  -6   4   5   -1.51    5.23
  -5   4   5    8.60    4.82
  -4   4   5    0.03    3.19
  -3   4   5   26.24    2.83
  -2   4   5   23.22    3.54
  -1   4   5   55.29    5.32
   0   4   5    5.43    2.19
   1   4   5   24.48    3.59
   2   4   5   10.45    2.54
   3   4   5   -1.92    2.14
   4   4   5    4.47    2.77
   5   4   5    4.86    3.68
   6   4   5   -5.66    4.27
  -4   5   5   -2.89    5.83
  -3   5   5   -0.61    3.25
  -2   5   5    3.88    2.42
  -1   5   5    0.11    1.26
   0   5   5    0.75    2.06
   1   5   5    2.57    2.42
   2   5   5    1.02    2.49
   3   5   5    1.00    2.01
   4   5   5   -2.50    3.97
  -8   0   6   14.47    4.61
  -7   0   6   13.71    3.13
  -6   0   6   16.46    2.49
  -5   0   6  218.72    8.92
  -4   0   6  197.42    7.98
  -3   0   6  502.49   11.88
  -2   0   6   72.79    3.91
  -1   0   6  345.53   12.35
   0   0   6  281.36   15.99
   1   0   6 1949.47   43.17
   2   0   6   61.86    8.40
   3   0   6   25.11    4.35
   4   0   6   -0.06    2.39
   5   0   6   69.80    7.58
   6   0   6    6.19    3.25
   7   0   6    0.37    3.77
   8   0   6    4.34    2.53
  -8   1   6   -0.79    1.74
  -7   1   6   18.13    2.99
  -6   1   6   27.12    1.78
  -5   1   6   11.35    1.42
  -4   1   6   22.20    1.89
  -3   1   6    3.18    1.09
  -2   1   6  324.12    6.95
  -1   1   6  441.43   10.07
   0   1   6  454.16    9.52
   1   1   6  216.52    8.76
   2   1   6   18.03    2.54
   3   1   6   36.96    3.70
   4   1   6    4.20    1.98
   5   1   6    1.79    1.95
   6   1   6   20.82    4.17
   7   1   6    0.87    1.52
   8   1   6    1.68    3.60
  -8   2   6    2.20    5.30
  -7   2   6    2.56    2.41
  -6   2   6    5.24    2.76
  -5   2   6    6.00    2.64
  -4   2   6   19.80    2.13
  -3   2   6  172.57    5.11
  -2   2   6  197.29    6.75
  -1   2   6  126.50    5.62
   0   2   6   30.93    2.74
   1   2   6  119.39    5.01
   2   2   6   16.08    2.55
   3   2   6   55.67    4.01
   4   2   6   11.06    2.38
   5   2   6   24.54    3.91
   6   2   6    6.59    2.51
   7   2   6    3.69    4.43
  -7   3   6    8.87    5.99
  -6   3   6    9.44    4.65
  -5   3   6   13.29    2.95
  -4   3   6    0.88    0.70
  -3   3   6    2.43    1.33
  -2   3   6  196.93    8.38
  -1   3   6   45.31    3.64
   0   3   6    4.43    1.42
   1   3   6   48.61    3.71
   2   3   6   34.75    3.21
   3   3   6    8.02    1.89
   4   3   6   21.34    2.64
   5   3   6   33.76    4.38
   6   3   6   15.67    3.67
   7   3   6   -3.66    3.60
  -6   4   6    9.35    5.66
  -5   4   6   -0.42    4.32
  -4   4   6    3.09    4.62
  -3   4   6    0.68    1.43
  -2   4   6   16.36    3.25
  -1   4   6   12.84    2.72
   0   4   6   63.65    5.17
   1   4   6    2.83    1.44
   2   4   6   11.88    2.53
   3   4   6    7.09    2.89
   4   4   6   -1.49    3.05
   5   4   6    4.39    3.73
  -4   5   6    2.53    3.56
  -3   5   6    2.73    4.96
  -2   5   6    1.21    2.15
  -1   5   6   -2.79    1.91
   0   5   6    6.60    3.09
   1   5   6    2.46    2.11
   2   5   6    0.70    3.05
   3   5   6   -0.20    2.08
  -8   0   7    2.10    3.36
  -7   0   7   19.13    3.00
  -6   0   7    5.97    2.21
  -5   0   7  149.72    7.68
  -4   0   7    2.38    1.74
  -3   0   7  360.73    9.35
  -2   0   7  161.27    6.96
  -1   0   7   34.97    4.67
   0   0   7  203.78   14.68
   1   0   7  235.29   16.29
   2   0   7    4.20    3.62
   3   0   7   49.28    6.24
   4   0   7  101.98    9.10
   5   0   7   36.42    6.20
   6   0   7   86.76    9.73
   7   0   7    4.33    4.50
   8   0   7    4.16    2.76
  -8   1   7    3.61    1.94
  -7   1   7    5.38    1.79
  -6   1   7   43.52    2.43
  -5   1   7   52.35    3.00
  -4   1   7   60.44    3.18
  -3   1   7   15.25    1.96
  -2   1   7  132.37    4.91
  -1   1   7  110.74    5.55
   0   1   7  312.71    9.47
   1   1   7   26.71    3.64
   2   1   7  308.27   10.00
   3   1   7   36.39    3.86
   4   1   7   30.72    3.68
   5   1   7   56.85    6.09
   6   1   7   15.07    3.96
   7   1   7   -0.41    2.35
   8   1   7    5.35    4.49
  -8   2   7   -1.61    4.89
  -7   2   7   -4.21    3.35
  -6   2   7    6.72    2.41
  -5   2   7   10.22    1.84
  -4   2   7   14.48    1.72
  -3   2   7   18.32    1.80
  -2   2   7  142.50    6.10
  -1   2   7   20.45    2.66
   0   2   7   36.18    3.07
   1   2   7   16.67    2.25
   2   2   7   13.57    2.27
   3   2   7   -1.20    1.61
   4   2   7   83.82    5.73
   5   2   7   41.20    4.14
   6   2   7    9.56    2.95
   7   2   7    2.03    2.40
  -7   3   7   -5.53    4.27
  -6   3   7   10.60    4.88
  -5   3   7   -3.94    3.45
  -4   3   7   51.86    3.35
  -3   3   7  162.11    8.43
  -2   3   7   58.38    4.48
  -1   3   7   87.96    5.11
   0   3   7    9.30    1.87
   1   3   7   -0.11    1.30
   2   3   7   37.71    3.65
   3   3   7    3.36    1.60
   4   3   7   13.09    2.30
   5   3   7   18.26    4.22
   6   3   7   -3.57    3.19
  -6   4   7    2.38    2.85
  -5   4   7    1.24    3.89
  -4   4   7    6.63    3.82
  -3   4   7   12.71    2.46
  -2   4   7    8.79    2.23
  -1   4   7   -1.11    1.96
   0   4   7    9.61    2.60
   1   4   7   15.25    3.09
   2   4   7   25.80    3.82
   3   4   7    3.46    1.91
   4   4   7   -1.12    3.23
   5   4   7    0.78    6.66
  -3   5   7   -4.69    3.00
  -2   5   7   -0.05    3.02
  -1   5   7    3.65    3.36
   0   5   7    5.90    2.97
   1   5   7   -2.68    2.73
   2   5   7    2.64    4.16
   3   5   7    6.17    3.43
  -8   0   8   -3.31    4.16
  -7   0   8    2.66    1.99
  -6   0   8   20.97    3.89
  -5   0   8   75.34    5.71
  -4   0   8    2.75    1.61
  -3   0   8   20.63    2.62
  -2   0   8  163.37    7.40
  -1   0   8   32.07    4.70
   0   0   8   -0.98    2.57
   1   0   8   -0.52    3.12
   2   0   8    1.66    3.58
   3   0   8  277.36   14.63
   4   0   8  148.97   11.44
   5   0   8   -0.36    2.42
   6   0   8   33.87    8.76
   7   0   8    6.50    4.82
   8   0   8   -6.58    4.89
  -8   1   8    2.33    2.64
  -7   1   8   -3.06    3.08
  -6   1   8    6.22    1.42
  -5   1   8    5.89    1.34
  -4   1   8   49.96    3.32
  -3   1   8   71.76    3.89
  -2   1   8    3.07    1.32
  -1   1   8   91.39    5.42
   0   1   8  228.04    8.70
   1   1   8   75.26    6.02
   2   1   8  103.53    6.24
   3   1   8    5.31    2.22
   4   1   8   24.78    3.76
   5   1   8   69.11    6.91
   6   1   8   12.41    3.64
   7   1   8   -3.19    3.54
  -7   2   8    1.42    4.19
  -6   2   8   10.43    3.47
  -5   2   8   22.96    3.05
  -4   2   8   16.98    2.19
  -3   2   8    1.06    0.90
  -2   2   8   20.22    2.29
  -1   2   8   20.63    2.54
   0   2   8   12.60    2.12
   1   2   8   62.92    4.56
   2   2   8   25.65    3.14
   3   2   8    3.29    1.59
   4   2   8   20.18    3.15
   5   2   8    0.37    1.84
   6   2   8   16.05    4.85
   7   2   8   -3.43    3.36
  -7   3   8    4.75    4.25
  -6   3   8   -6.61    4.11
  -5   3   8    4.43    4.28
  -4   3   8   38.61    4.06
  -3   3   8   25.18    2.91
  -2   3   8  147.65    7.87
  -1   3   8   11.05    2.15
   0   3   8    0.53    0.98
   1   3   8    3.75    1.74
   2   3   8   30.06    3.79
   3   3   8   35.25    4.13
   4   3   8   18.99    3.12
   5   3   8   21.18    5.07
   6   3   8    1.25    2.52
  -5   4   8   12.08    5.29
  -4   4   8    6.98    3.64
  -3   4   8   11.60    3.36
  -2   4   8   44.66    5.04
  -1   4   8    2.40    1.72
   0   4   8   -0.39    2.09
   1   4   8    3.58    1.99
   2   4   8    0.50    2.01
   3   4   8   24.25    4.47
   4   4   8    9.88    4.36
   5   4   8    0.89    3.04
  -3   5   8   -7.43    5.05
  -2   5   8    0.68    2.89
  -1   5   8    2.84    1.75
   0   5   8    0.18    2.57
   1   5   8    3.59    2.94
   2   5   8   -0.80    2.96
  -8   0   9    1.92    5.58
  -7   0   9    0.47    1.92
  -6   0   9    1.75    1.72
  -5   0   9    8.70    2.32
  -4   0   9    0.58    1.77
  -3   0   9   23.91    3.21
  -2   0   9   94.79    6.99
  -1   0   9  387.55   16.17
   0   0   9    6.80    3.71
   1   0   9    1.41    3.27
   2   0   9  100.34    9.18
   3   0   9   43.94    6.48
   4   0   9   22.68    5.24
   5   0   9   -2.50    4.48
   6   0   9    4.32    6.53
   7   0   9   -2.45    3.36
  -8   1   9    1.73    2.63
  -7   1   9    9.52    3.35
  -6   1   9    2.27    1.46
  -5   1   9    5.29    1.61
  -4   1   9    3.12    1.32
  -3   1   9    7.72    1.64
  -2   1   9   15.20    2.01
  -1   1   9   45.57    4.12
   0   1   9  178.10    8.17
   1   1   9   11.75    2.85
   2   1   9   25.57    3.23
   3   1   9   37.51    4.37
   4   1   9    3.45    2.78
   5   1   9    3.53    2.68
   6   1   9    3.05    3.29
   7   1   9   -0.31    3.79
  -7   2   9    1.15    3.64
  -6   2   9   -0.13    3.79
  -5   2   9   15.07    1.98
  -4   2   9   26.66    2.91
  -3   2   9   71.49    3.97
  -2   2   9   56.16    3.77
  -1   2   9   14.36    2.31
   0   2   9   15.05    2.20
   1   2   9    8.07    2.05
   2   2   9    2.47    1.66
   3   2   9   46.01    4.75
   4   2   9    8.11    2.47
   5   2   9   24.07    3.79
   6   2   9    2.37    4.39
   7   2   9   -0.23    2.62
  -6   3   9    0.52    4.97
  -5   3   9    9.19    5.34
  -4   3   9   22.87    3.56
  -3   3   9    7.97    2.06
  -2   3   9    2.67    2.16
  -1   3   9   32.84    3.74
   0   3   9    1.31    1.79
   1   3   9    0.41    1.40
   2   3   9   36.31    4.58
   3   3   9    0.26    1.47
   4   3   9    4.14    2.40
   5   3   9    1.60    2.88
   6   3   9   10.70    3.75
  -5   4   9   -3.08    3.56
  -4   4   9    1.21    3.86
  -3   4   9    3.10    2.28
  -2   4   9   -1.77    1.57
  -1   4   9   11.31    4.54
   0   4   9    7.14    3.08
   1   4   9    3.98    2.00
   2   4   9    4.55    2.67
   3   4   9   -1.46    2.27
   4   4   9    5.35    4.15
   5   4   9    3.01    5.97
  -2   5   9    4.85    2.57
  -1   5   9   -2.75    2.98
   0   5   9   -3.59    2.09
   1   5   9   -3.69    2.97
   2   5   9    6.16    2.61
  -8   0  10   11.50    6.88
  -7   0  10    2.71    2.75
  -6   0  10    3.82    1.96
  -5   0  10    1.79    1.93
  -4   0  10    2.48    2.06
  -3   0  10   -0.20    1.48
  -2   0  10   39.69    4.91
  -1   0  10    0.90    2.58
   0   0  10   67.49    6.31
   1   0  10   50.40    9.69
   2   0  10   43.55    6.43
   3   0  10    1.25    2.50
   4   0  10   16.09    6.46
   5   0  10    3.89    5.48
   6   0  10    0.35    5.11
   7   0  10    7.37    5.00
  -7   1  10   -0.63    3.32
  -6   1  10    7.97    2.37
  -5   1  10    2.58    1.96
  -4   1  10    3.68    1.56
  -3   1  10   53.69    3.78
  -2   1  10   54.37    3.24
  -1   1  10   26.01    2.90
   0   1  10   29.49    3.79
   1   1  10    2.71    1.67
   2   1  10   33.68    3.42
   3   1  10   51.65    5.14
   4   1  10   11.83    3.31
   5   1  10   16.07    5.09
   6   1  10   -4.33    3.42
   7   1  10   -1.46    3.50
  -7   2  10    0.08    4.28
  -6   2  10   -2.45    3.40
  -5   2  10    8.63    1.74
  -4   2  10   10.38    2.14
  -3   2  10   62.83    4.12
  -2   2  10   25.02    2.73
  -1   2  10    5.14    1.82
   0   2  10   92.01    5.43
   1   2  10   44.57    4.33
   2   2  10   23.51    3.75
   3   2  10   10.70    2.82
   4   2  10   -0.64    2.12
   5   2  10    1.21    1.67
   6   2  10   -0.52    3.08
  -6   3  10   -1.40    4.17
  -5   3  10    9.97    4.31
  -4   3  10    2.01    1.27
  -3   3  10    6.12    2.18
  -2   3  10    2.05    2.14
  -1   3  10   14.23    3.19
   0   3  10    8.20    2.35
   1   3  10    4.58    2.27
   2   3  10    4.95    3.02
   3   3  10    7.16    3.07
   4   3  10    4.51    3.29
   5   3  10    2.95    4.40
   6   3  10   -1.47    3.05
  -5   4  10    4.83    4.52
  -4   4  10   16.98    5.96
  -3   4  10    9.92    3.37
  -2   4  10    6.77    3.58
  -1   4  10    4.98    3.30
   0   4  10    1.02    2.45
   1   4  10    3.14    2.63
   2   4  10    9.15    4.80
   3   4  10    5.54    3.11
   4   4  10    1.21    3.06
  -1   5  10   -1.87    2.61
   0   5  10    5.91    2.75
   1   5  10   -4.11    2.79
  -7   0  11   -1.14    2.73
  -6   0  11   -1.92    1.53
  -5   0  11    0.41    1.83
  -4   0  11    3.62    2.40
  -3   0  11   26.68    4.44
  -2   0  11  141.71    9.32
  -1   0  11  145.90    9.43
   0   0  11    3.89    1.86
   1   0  11    0.61    2.95
   2   0  11    9.69    4.01
   3   0  11    1.90    3.96
   4   0  11   21.70    7.91
   5   0  11    1.34    4.25
   6   0  11   -1.90    3.11
   7   0  11    8.38    7.05
  -7   1  11    0.74    1.94
  -6   1  11    3.35    2.80
  -5   1  11    4.19    2.06
  -4   1  11   25.72    3.37
  -3   1  11    4.63    1.70
  -2   1  11   33.44    2.75
  -1   1  11   27.45    3.09
   0   1  11    9.73    2.39
   1   1  11    3.09    1.73
   2   1  11    9.98    2.25
   3   1  11   15.34    3.66
   4   1  11   42.61    7.62
   5   1  11   -0.48    3.73
   6   1  11    1.51    2.93
   7   1  11   -1.87    5.15
  -7   2  11    0.98    4.06
  -6   2  11   11.85    5.02
  -5   2  11   20.04    3.04
  -4   2  11   16.24    2.69
  -3   2  11    7.08    1.88
  -2   2  11   17.71    2.88
  -1   2  11    8.21    1.98
   0   2  11    3.64    1.83
   1   2  11   14.60    3.28
   2   2  11   10.55    3.07
   3   2  11   -4.46    3.40
   4   2  11    2.77    2.71
   5   2  11    5.83    2.79
   6   2  11    0.98    4.81
  -6   3  11   -2.07    4.78
  -5   3  11   -6.33    4.41
  -4   3  11    0.83    2.02
  -3   3  11    2.67    1.55
  -2   3  11    4.74    2.06
  -1   3  11    6.46    2.32
   0   3  11    2.77    2.60
   1   3  11    5.20    2.73
   2   3  11   16.05    4.33
   3   3  11    2.53    3.00
   4   3  11    7.11    4.17
   5   3  11    1.27    3.62
  -4   4  11    6.40    4.46
  -3   4  11   -2.64    3.97
  -2   4  11    3.54    2.44
  -1   4  11   -2.86    2.36
   0   4  11    3.25    2.79
   1   4  11    1.90    2.72
   2   4  11    9.15    4.24
   3   4  11   -0.22    2.52
   4   4  11   -2.69    2.75
  -7   0  12   -0.65    4.64
  -6   0  12    3.77    3.23
  -5   0  12    6.42    2.78
  -4   0  12    0.12    1.48
  -3   0  12    0.15    0.91
  -2   0  12   41.48    5.45
  -1   0  12   42.95    5.68
   0   0  12   37.52    4.46
   1   0  12    1.64    2.85
   2   0  12    1.09    3.67
   3   0  12   45.48   10.76
   4   0  12   20.83    8.45
   5   0  12    4.49    6.01
   6   0  12   -5.11    4.84
  -7   1  12   -1.70    2.07
  -6   1  12    3.46    1.82
  -5   1  12   37.68    4.11
  -4   1  12   15.47    2.70
  -3   1  12   15.88    2.56
  -2   1  12   10.79    2.24
  -1   1  12   81.77    5.41
   0   1  12    1.72    1.57
   1   1  12   33.54    3.99
   2   1  12   17.69    4.27
   3   1  12   21.69    5.51
   4   1  12   15.02    5.11
   5   1  12   -3.88    3.68
   6   1  12   11.91    5.40
  -6   2  12    6.73    4.26
  -5   2  12    3.42    2.44
  -4   2  12    3.36    1.90
  -3   2  12    0.68    1.37
  -2   2  12   20.20    3.00
  -1   2  12    2.28    2.12
   0   2  12   11.56    3.27
   1   2  12    0.99    2.62
   2   2  12    2.91    2.62
   3   2  12    1.42    2.98
   4   2  12    1.81    2.18
   5   2  12    4.36    2.90
   6   2  12    5.52    4.16
  -5   3  12    3.65    2.03
  -4   3  12    3.91    1.34
  -3   3  12    5.92    2.18
  -2   3  12    4.54    2.41
  -1   3  12   21.46    4.42
   0   3  12   14.06    4.06
   1   3  12    3.72    3.11
   2   3  12    2.39    2.75
   3   3  12    2.31    2.67
   4   3  12    9.75    3.89
   5   3  12   -3.71    4.29
  -4   4  12   -7.56    4.89
  -3   4  12    1.85    4.98
  -2   4  12    5.29    3.05
  -1   4  12    0.30    2.85
   0   4  12    0.80    3.02
   1   4  12    7.27    3.99
   2   4  12   -0.84    4.88
   3   4  12    6.76    3.73
  -7   0  13   14.28    7.51
  -6   0  13    3.98    2.70
  -5   0  13   26.21    6.10
  -4   0  13   -2.85    3.36
  -3   0  13   25.86    7.52
  -2   0  13   51.61   10.61
  -1   0  13   -1.89    3.96
   0   0  13   49.09   11.43
   1   0  13   65.76   12.65
   2   0  13   87.81   14.51
   3   0  13   19.04    8.13
   4   0  13    8.07    7.01
   5   0  13    0.06    4.22
   6   0  13    1.96    5.53
  -7   1  13    0.43    3.28
  -6   1  13    3.99    3.07
  -5   1  13    9.83    2.53
  -4   1  13   40.60    4.50
  -3   1  13   36.04    4.53
  -2   1  13    4.89    3.07
  -1   1  13   65.64    6.09
   0   1  13    7.10    3.70
   1   1  13    2.87    3.30
   2   1  13   22.60    5.84
   3   1  13    9.08    4.31
   4   1  13    5.42    4.33
   5   1  13    4.77    4.56
   6   1  13   -2.03    2.57
  -6   2  13   -1.19    2.89
  -5   2  13    1.37    1.94
  -4   2  13    5.30    1.65
  -3   2  13    4.69    2.51
  -2   2  13   18.49    3.19
  -1   2  13    2.37    3.66
   0   2  13   16.31    5.00
   1   2  13    9.56    4.10
   2   2  13   -1.34    3.86
   3   2  13    1.02    3.27
   4   2  13   -1.40    3.75
   5   2  13    2.22    3.89
  -5   3  13   -8.22    5.43
  -4   3  13    7.69    2.69
  -3   3  13    6.62    3.17
  -2   3  13   -3.19    3.43
  -1   3  13   14.87    3.46
   0   3  13    3.25    2.72
   1   3  13   -0.37    3.49
   2   3  13    3.49    3.85
   3   3  13    3.65    3.44
   4   3  13    6.61    4.70
  -3   4  13    0.48    3.80
  -2   4  13    1.71    2.72
  -1   4  13    3.62    2.35
   0   4  13   -1.42    2.35
   1   4  13   -3.12    3.91
   2   4  13    0.02    4.61
  -6   0  14    7.65    4.83
  -5   0  14   16.73    6.22
  -4   0  14   31.46    9.19
  -3   0  14    5.17    5.07
  -2   0  14   17.44    7.28
  -1   0  14   37.99   10.29
   0   0  14   24.67    9.00
   1   0  14    1.50    4.59
   2   0  14   10.03    7.12
   3   0  14   68.07   14.16
   4   0  14    6.24    7.53
   5   0  14   14.00    7.54
   6   0  14   -0.85    4.93
  -6   1  14    2.69    2.83
  -5   1  14    0.53    2.64
  -4   1  14    5.91    3.10
  -3   1  14   11.48    4.71
  -2   1  14   10.56    4.68
  -1   1  14   13.52    4.66
   0   1  14   14.11    4.84
   1   1  14   47.93    8.21
   2   1  14   18.08    5.69
   3   1  14    4.20    3.50
   4   1  14    9.85    4.85
   5   1  14    1.11    4.46
  -6   2  14    2.39    2.84
  -5   2  14   -7.10    4.12
  -4   2  14    7.42    2.46
  -3   2  14    2.10    2.43
  -2   2  14    8.21    3.61
  -1   2  14   14.93    4.83
   0   2  14    9.81    4.45
   1   2  14   -0.48    4.22
   2   2  14    4.60    4.23
   3   2  14   -0.76    3.45
   4   2  14    2.34    4.36
   5   2  14    4.15    4.03
  -4   3  14    0.46    4.35
  -3   3  14    1.11    2.12
  -2   3  14   -0.15    2.44
  -1   3  14    0.82    2.72
   0   3  14    2.13    3.55
   1   3  14   17.27    5.82
   2   3  14    5.40    4.62
   3   3  14   13.97    5.70
   4   3  14   11.47    5.50
  -2   4  14   -3.03    2.88
  -1   4  14    2.35    3.64
   0   4  14   -0.14    4.36
   1   4  14    1.72    4.43
  -6   0  15   28.30    9.21
  -5   0  15   12.08    5.65
  -4   0  15    5.97    5.82
  -3   0  15   12.50    7.10
  -2   0  15   -2.21    3.77
  -1   0  15   11.95    5.99
   0   0  15  108.04   17.38
   1   0  15    5.09    4.72
   2   0  15    3.64    4.83
   3   0  15   -2.97    5.31
   4   0  15   -3.01    6.19
   5   0  15    2.92    5.24
  -6   1  15   -4.80    3.68
  -5   1  15    3.34    2.74
  -4   1  15    2.10    2.61
  -3   1  15    7.86    4.53
  -2   1  15    2.92    2.47
  -1   1  15    2.07    3.63
   0   1  15    8.59    4.17
   1   1  15    3.58    4.45
   2   1  15    3.99    3.94
   3   1  15    6.83    4.64
   4   1  15    4.98    4.53
   5   1  15    9.11    5.22
  -5   2  15    4.83    3.14
  -4   2  15    6.36    2.99
  -3   2  15    2.53    3.04
  -2   2  15   11.29    4.57
  -1   2  15    2.19    3.20
   0   2  15    7.43    3.94
   1   2  15    3.72    4.10
   2   2  15    1.24    4.18
   3   2  15    1.08    4.02
   4   2  15    0.90    4.07
  -4   3  15   -1.98    3.01
  -3   3  15    1.16    2.69
  -2   3  15   -0.38    2.36
  -1   3  15    1.00    4.08
   0   3  15    6.17    4.73
   1   3  15    4.12    4.72
   2   3  15    3.47    4.26
   3   3  15    6.72    4.60
  -5   0  16   -1.05    5.86
  -4   0  16   11.21    6.74
  -3   0  16   -2.82    5.36
  -2   0  16    1.34    4.70
  -1   0  16    3.10    4.87
   0   0  16   -0.06    4.09
   1   0  16   34.14   11.21
   2   0  16    4.07    6.56
   3   0  16    0.94    3.84
   4   0  16   -6.58    6.98
  -5   1  16   11.51    4.75
  -4   1  16    1.36    3.92
  -3   1  16    1.05    3.47
  -2   1  16    7.54    4.31
  -1   1  16   -3.68    3.99
   0   1  16   21.03    6.25
   1   1  16    7.14    4.70
   2   1  16    0.47    4.67
   3   1  16    0.29    4.34
   4   1  16    4.71    4.36
  -4   2  16    3.62    3.55
  -3   2  16    1.80    3.35
  -2   2  16   -1.13    3.14
  -1   2  16    6.19    4.51
   0   2  16    0.55    4.47
   1   2  16    6.43    4.32
   2   2  16   -1.69    4.77
   3   2  16    4.70    3.81
   4   2  16   -1.71    3.42
  -3   3  16    2.75    2.68
  -2   3  16    0.25    1.52
  -1   3  16   -1.19    3.69
   0   3  16   -0.51    2.83
   1   3  16   -2.55    5.65
   2   3  16    5.63    4.63
  -5   0  17   -2.48    6.32
  -4   0  17    0.70    1.56
  -3   0  17   -3.73    6.58
  -2   0  17    8.75    6.53
  -1   0  17    5.05    6.35
   0   0  17   11.14    7.49
   1   0  17   -1.06    2.42
   2   0  17    2.11    5.47
   3   0  17   -2.48    5.92
   4   0  17    0.47    7.27
  -4   1  17    0.97    4.18
  -3   1  17    3.39    4.79
  -2   1  17    3.48    4.64
  -1   1  17    5.21    5.49
   0   1  17    5.53    4.23
   1   1  17    1.61    3.77
   2   1  17    0.78    3.36
   3   1  17    1.41    4.02
   4   1  17    3.12    4.70
  -4   2  17    3.03    3.55
  -3   2  17    3.47    5.03
  -2   2  17    0.48    3.96
  -1   2  17   14.98    5.06
   0   2  17    4.59    4.08
   1   2  17    1.06    4.26
   2   2  17    4.01    5.05
   3   2  17    3.88    3.49
  -1   3  17   -2.51    2.95
   0   3  17   -6.10    6.75
  -4   0  18   -1.83    5.42
  -3   0  18    4.29    7.81
  -2   0  18   -1.51    5.88
  -1   0  18   11.18    7.41
   0   0  18   -2.19    5.00
   1   0  18   -8.72    7.60
   2   0  18   -2.58    6.79
   3   0  18    6.62    9.23
  -4   1  18   -1.85    4.32
  -3   1  18   -0.80    4.06
  -2   1  18    2.73    3.10
  -1   1  18   -2.29    3.98
   0   1  18   10.69    5.17
   1   1  18   -2.12    4.68
   2   1  18    5.88    4.96
   3   1  18    3.02    5.53
  -2   2  18    6.70    3.68
  -1   2  18    8.47    4.94
   0   2  18    6.47    4.83
   1   2  18   -1.54    4.85
   2   2  18    6.03    4.84
  -3   0  19    6.12    6.26
  -2   0  19   11.93    6.56
  -1   0  19   17.75    7.66
   0   0  19   11.61    6.95
   1   0  19   -1.03    5.55
   2   0  19    9.47    6.25
  -2   1  19    3.66    5.06
  -1   1  19  -15.25    5.80
   0   1  19    5.89    4.39
   1   1  19    4.89    4.91
   0   0   0    0.00    0.00
;
_shelx_hkl_checksum     89422
_shelx_res_file
;
TITL SK-03-10 in P2(1)
CELL 0.71073   7.510998   4.929796  16.662548    90.0000    93.2680    90.0000
ZERR    2.00   0.000500   0.000344   0.001565     0.0000     0.0064     0.0000
LATT -1
SYMM -X, 0.5+Y, -Z
SFAC C H O
UNIT 26 28 10
TEMP 293
L.S. 8
BOND $H
CONF
ACTA 51
HTAB O4 O5_$1
EQIV $1 [ -x+1, y-1/2, -z+1 ]
HTAB O5 O1_$2
EQIV $2 [ -x+2, y+1/2, -z+1 ]
HTAB C9 O4_$3
EQIV $3 [ x, y+1, z ]
HTAB C12 O4_$3
WGHT    0.039000
FVAR       0.85636
O1    3    1.133018    0.154808    0.297931    11.00000    0.06145    0.15779 =
         0.08050    0.00378    0.00535    0.02682
O2    3    0.964229    0.456920    0.357436    11.00000    0.05374    0.09005 =
         0.06763   -0.00031    0.00330   -0.01057
O3    3    0.552547    0.472737    0.237457    11.00000    0.07099    0.09226 =
         0.08312   -0.01691   -0.01760    0.02425
O4    3    0.672198    0.183756    0.422221    11.00000    0.06591    0.05977 =
         0.09377    0.00228    0.01584   -0.00554
AFIX 147
H4    2    0.568319    0.138609    0.427160    11.00000   -1.50000
AFIX   0
O5    3    0.669546    0.524246    0.564068    11.00000    0.05966    0.11332 =
         0.06077    0.00605    0.01058    0.00529
AFIX 147
H5    2    0.717281    0.587454    0.605428    11.00000   -1.50000
AFIX   0
C1    1    0.823843    0.084638    0.170498    11.00000    0.06906    0.05634 =
         0.05754    0.00082    0.00662   -0.00050
C2    1    0.679684    0.098202    0.114339    11.00000    0.10893    0.08381 =
         0.07736   -0.01502   -0.00010    0.01704
AFIX  43
H2A   2    0.588770    0.221495    0.122516    11.00000   -1.20000
AFIX   0
C3    1    0.667049   -0.063333    0.047591    11.00000    0.12498    0.10427 =
         0.08968   -0.01899   -0.00849    0.01006
AFIX  43
H3A   2    0.568647   -0.048183    0.011389    11.00000   -1.20000
AFIX   0
C4    1    0.796959   -0.245394    0.033826    11.00000    0.14765    0.07679 =
         0.07022   -0.01062    0.02499   -0.00894
AFIX  43
H4A   2    0.788291   -0.356077   -0.011426    11.00000   -1.20000
AFIX   0
C5    1    0.940407   -0.263682    0.087317    11.00000    0.11025    0.08599 =
         0.10669   -0.01432    0.03899    0.01341
AFIX  43
H5A   2    1.030070   -0.388234    0.078264    11.00000   -1.20000
AFIX   0
C6    1    0.955223   -0.100282    0.154924    11.00000    0.07873    0.08712 =
         0.09083   -0.00468    0.01486    0.01362
AFIX  43
H6A   2    1.055064   -0.115412    0.190296    11.00000   -1.20000
AFIX   0
C7    1    0.833899    0.257115    0.241959    11.00000    0.05338    0.05564 =
         0.06108    0.00687    0.00732    0.00063
C8    1    0.989472    0.271627    0.296691    11.00000    0.06321    0.08717 =
         0.06380    0.00436    0.01199   -0.00335
C9    1    0.781912    0.556020    0.347853    11.00000    0.05626    0.05818 =
         0.06787    0.00597   -0.00097   -0.00201
AFIX  13
H9    2    0.781426    0.754082    0.342811    11.00000   -1.20000
AFIX   0
C10   1    0.714364    0.431948    0.272283    11.00000    0.05445    0.06204 =
         0.06344    0.00597   -0.00182   -0.00410
C11   1    0.684668    0.470396    0.422661    11.00000    0.05149    0.05610 =
         0.06801    0.00222    0.00668   -0.00548
AFIX  13
H11A  2    0.564047    0.546874    0.418940    11.00000   -1.20000
AFIX   0
C12   1    0.780479    0.570334    0.498910    11.00000    0.06088    0.07736 =
         0.06636   -0.00170    0.00673   -0.00909
AFIX  23
H12A  2    0.892483    0.474240    0.508099    11.00000   -1.20000
H12B  2    0.806092    0.762419    0.494433    11.00000   -1.20000
AFIX   0
C13   1    0.444287    0.695493    0.262989    11.00000    0.07662    0.09740 =
         0.10873   -0.00393    0.00124    0.02522
AFIX 137
H13A  2    0.366960    0.755441    0.218649    11.00000   -1.50000
H13B  2    0.520074    0.842442    0.281243    11.00000   -1.50000
H13C  2    0.373896    0.636605    0.306039    11.00000   -1.50000
AFIX   0
HKLF 4
REM  SK-03-10 in P2(1)
REM R1 =  0.0592 for     655 Fo > 4sig(Fo)  and  0.1409 for all    1243 data
REM    166 parameters refined using      1 restraints
END
WGHT      0.0390      0.0000
REM Highest difference peak  0.129,  deepest hole -0.148,  1-sigma level  0.036
Q1    1   0.1998  0.6791  0.3877  11.00000  0.05    0.13
Q2    1   0.3792  0.4510  0.4626  11.00000  0.05    0.13
Q3    1   0.5765  0.1653  0.2241  11.00000  0.05    0.12
Q4    1   0.7833  0.4675  0.1714  11.00000  0.05    0.12
Q5    1   0.9722  0.4467  0.2255  11.00000  0.05    0.12
Q6    1   0.7986 -0.5647  0.0924  11.00000  0.05    0.12
Q7    1   0.7167  0.4965  0.1162  11.00000  0.05    0.11
Q8    1   0.5988  0.7223  0.6170  11.00000  0.05    0.11
Q9    1   0.6131 -0.0954  0.4448  11.00000  0.05    0.11
Q10   1   0.8035  0.8241  0.3432  11.00000  0.05    0.11
Q11   1   0.6422  0.1686  0.3009  11.00000  0.05    0.11
Q12   1   0.7455  0.0552  0.4994  11.00000  0.05    0.10
Q13   1   1.0559 -0.1049  0.3773  11.00000  0.05    0.10
Q14   1   0.8894 -0.6504  0.0406  11.00000  0.05    0.10
Q15   1   0.9971 -0.0190  0.3066  11.00000  0.05    0.10
Q16   1   0.4631  0.2956  0.2259  11.00000  0.05    0.10
Q17   1   1.0891 -0.2039  0.3326  11.00000  0.05    0.10
Q18   1   0.7332  0.2012  0.2661  11.00000  0.05    0.10
Q19   1   0.5345  0.5051  0.0844  11.00000  0.05    0.10
Q20   1   0.9603  0.6444  0.5810  11.00000  0.05    0.10
;
_shelx_res_checksum     88347
_shelxl_version_number     2014/6
