# Supplementary material for: Crystal structure of (5R)-5-[(1S)-1,2-di­hydroxy­eth­yl]-4-meth­oxy-3-phenyl-2,5-di­hydro­furan-2-one
Source: Acta Crystallogr Sect E Struct Rep Online. 2014 Sep 30;70(Pt 10):o1141–2. doi: 10.1107/S1600536814021370 (PMC4257168; doi:10.1107/S1600536814021370)
Supplement: Supplementary file 2 [file e-70-o1141-Isup2.hkl]

#
# h,k,l, Fc-squared, Fo-squared, sigma(Fo-squared), status flag
#
data_I
_shelx_title ' SK-03-10 in P2(1)'
_shelx_refln_list_code          4
_shelx_F_calc_maximum       64.47
_exptl_crystal_F_000       264.00
_reflns_d_resolution_high  0.8332

loop_
 _space_group_symop_operation_xyz
 'x, y, z'
 '-x, y+1/2, -z'

_cell_length_a     7.5110
_cell_length_b     4.9298
_cell_length_c    16.6625
_cell_angle_alpha  90.000
_cell_angle_beta   93.268
_cell_angle_gamma  90.000

_shelx_F_squared_multiplier     1.000

loop_
 _refln_index_h
 _refln_index_k
 _refln_index_l
 _refln_F_squared_calc
 _refln_F_squared_meas
 _refln_F_squared_sigma
 _refln_observed_status
   2   0   0        311.00        297.10         6.55 o
   3   0   0        353.98        332.44         8.44 o
   4   0   0         17.19         19.05         3.22 o
   5   0   0          0.08         -1.75         1.75 o
   6   0   0        112.82        116.98         8.78 o
   7   0   0          4.32          8.15         3.29 o
   8   0   0         22.81         30.30         6.80 o
   9   0   0          4.59         25.10        11.86 o
   1   1   0        852.46        759.89         8.59 o
   2   1   0        707.93        671.89        11.70 o
   3   1   0          8.52          7.76         1.13 o
   4   1   0          7.97          7.64         1.21 o
   5   1   0         52.34         58.68         3.52 o
   6   1   0         12.22         12.16         2.14 o
   7   1   0         25.34         24.08         2.97 o
   8   1   0          2.66          1.09         4.58 o
   0   2   0        424.47        418.70        12.44 o
   1   2   0        193.26        187.46         5.65 o
   2   2   0        346.20        368.27         9.01 o
   3   2   0        181.07        171.11         7.70 o
   4   2   0         68.44         77.15         8.44 o
   5   2   0          8.94         13.69         4.99 o
   6   2   0          2.01          0.98         1.51 o
   7   2   0          3.64          1.13         5.17 o
   8   2   0          3.95          4.27         5.55 o
   1   3   0        176.78        187.61         8.02 o
   2   3   0        135.88        138.77         6.45 o
   3   3   0          1.58          2.51         1.27 o
   4   3   0         20.01         16.27         2.39 o
   5   3   0          5.70          2.11         7.17 o
   6   3   0          4.47          4.79         4.99 o
   7   3   0         12.18         16.01         8.00 o
   0   4   0         64.16         70.85         8.10 o
   1   4   0          8.93          4.43         2.09 o
   2   4   0         13.80         11.14         2.37 o
   3   4   0         30.50         30.24         4.28 o
   4   4   0          0.12         -0.53         2.54 o
   5   4   0         16.60          8.02         6.33 o
   6   4   0          2.53         -3.53         6.03 o
   1   5   0          0.70          0.74         2.56 o
   2   5   0          1.45         -1.87         2.10 o
   3   5   0          3.45         -0.48         7.72 o
   4   5   0          0.22         -7.54         7.54 o
  -9   0   1          4.59        -11.28        11.28 o
  -8   0   1          2.29          0.08         3.53 o
  -7   0   1         43.10         47.36         6.19 o
  -6   0   1         95.23         95.62         7.68 o
  -5   0   1         36.46         49.64         5.10 o
  -4   0   1         43.97         39.84         4.13 o
  -3   0   1        108.66        107.26         5.05 o
  -2   0   1        226.00        231.84         5.26 o
   2   0   1        289.41        284.86         9.38 o
   3   0   1        280.52        298.63        11.37 o
   4   0   1          7.09          6.15         1.84 o
   5   0   1        135.18        134.48         8.71 o
   6   0   1          0.49          1.96         2.22 o
   7   0   1         62.60         60.26         7.17 o
   8   0   1          8.74          7.12         5.88 o
  -8   1   1          0.48          2.10         3.10 o
  -7   1   1          8.56          5.88         1.54 o
  -6   1   1         87.79         88.03         4.43 o
  -5   1   1         15.19         13.61         1.62 o
  -4   1   1        169.71        164.32         4.38 o
  -3   1   1         38.64         36.60         3.14 o
  -2   1   1        286.76        254.65         5.82 o
  -1   1   1       3329.32       3021.56        18.63 o
   0   1   1        713.71        711.33        10.09 o
   1   1   1       1658.55       1538.78        16.12 o
   2   1   1        250.18        257.55         6.75 o
   3   1   1         36.38         36.64         2.39 o
   4   1   1        464.64        494.95         9.65 o
   5   1   1          5.67          7.05         1.61 o
   6   1   1         69.29         73.02         4.68 o
   7   1   1         59.85         66.33         4.99 o
   8   1   1          4.97          4.15         3.53 o
  -8   2   1          3.47         -3.38         5.45 o
  -7   2   1          4.98         10.19         3.07 o
  -6   2   1         12.22         13.27         2.96 o
  -5   2   1         62.83         64.04         8.22 o
  -4   2   1         13.53          7.43         3.67 o
  -3   2   1         70.24         66.97         3.00 o
  -2   2   1        160.37        155.90         5.95 o
  -1   2   1        279.72        278.89         8.80 o
   0   2   1        419.22        397.73         9.48 o
   1   2   1          4.81          3.40         1.60 o
   2   2   1         18.74         18.20         2.51 o
   3   2   1         94.91         97.55         4.75 o
   4   2   1         44.57         51.86         4.40 o
   5   2   1         52.83         51.34         4.08 o
   6   2   1         12.20         12.91         2.81 o
   7   2   1          9.42          8.62         6.27 o
   8   2   1          3.89          6.23         6.74 o
  -7   3   1          4.65         -0.34         7.27 o
  -6   3   1          0.74         -2.93         6.19 o
  -5   3   1         19.97         25.09         7.88 o
  -4   3   1         29.05         24.50         2.24 o
  -3   3   1          8.09          8.55         2.07 o
  -2   3   1         28.96         27.84         2.62 o
  -1   3   1        111.91        121.32         5.93 o
   0   3   1        139.11        145.24         6.60 o
   1   3   1        274.77        290.67         9.04 o
   2   3   1         56.82         58.44         3.86 o
   3   3   1         15.27         16.47         2.47 o
   4   3   1         40.08         38.55         5.03 o
   5   3   1         25.83         24.12         3.18 o
   6   3   1          3.25          7.15         5.26 o
   7   3   1          6.92          2.36         5.44 o
  -6   4   1          1.90          3.00         8.11 o
  -5   4   1          0.87          2.30         4.73 o
  -4   4   1         16.33         17.77         4.15 o
  -3   4   1         29.22         22.16         3.87 o
  -2   4   1         11.19          8.73         2.30 o
  -1   4   1          1.55         -1.15         2.13 o
   0   4   1          5.53          5.82         1.91 o
   1   4   1          7.58          9.10         2.69 o
   2   4   1         13.34         14.81         2.95 o
   3   4   1          5.77          5.89         3.68 o
   4   4   1         36.12         40.96         4.90 o
   5   4   1          7.54         10.61         6.10 o
   6   4   1          8.27         21.61         8.50 o
  -4   5   1          1.58          6.37         5.09 o
  -3   5   1          0.87         -1.70         5.45 o
  -2   5   1          2.04         -1.15         3.48 o
  -1   5   1          6.15          6.74         3.37 o
   0   5   1         12.52         16.61         4.02 o
   1   5   1          0.83          2.69         2.74 o
   2   5   1          2.08         -1.38         3.95 o
   3   5   1          1.19          5.84         3.74 o
   4   5   1          1.74          0.57         7.00 o
  -9   0   2          2.73         -8.52         8.52 o
  -8   0   2          0.84         -2.67         2.67 o
  -7   0   2         47.57         46.29         6.14 o
  -6   0   2         17.38         12.68         3.55 o
  -5   0   2          4.14          0.86         1.30 o
  -4   0   2          0.70          1.20         1.40 o
  -3   0   2        177.54        187.66         5.86 o
  -2   0   2       1897.86       1934.25        18.23 o
  -1   0   2        637.14        722.66        13.27 o
   1   0   2          5.89          5.74         2.75 o
   2   0   2        748.81        755.31        16.76 o
   3   0   2       1057.88       1067.03        22.84 o
   4   0   2         44.93         47.15         5.63 o
   5   0   2        113.49        123.00         7.25 o
   6   0   2          3.16          5.99         2.74 o
   7   0   2         62.91         77.78         8.21 o
   8   0   2          0.30          8.75         4.15 o
  -8   1   2          0.55         -0.30         2.52 o
  -7   1   2         10.46         10.75         1.69 o
  -6   1   2         31.13         28.95         2.41 o
  -5   1   2         83.83         75.26         3.30 o
  -4   1   2        150.40        149.33         4.58 o
  -3   1   2        378.84        384.98         8.99 o
  -2   1   2        209.43        197.81         7.61 o
  -1   1   2       1843.06       1755.48        15.45 o
   0   1   2       2204.84       2027.67        18.23 o
   1   1   2        231.57        231.42         5.97 o
   2   1   2         59.57         58.21         4.04 o
   3   1   2        234.21        247.96         7.94 o
   4   1   2        153.37        157.07         5.81 o
   5   1   2         51.27         54.11         4.01 o
   6   1   2         27.20         24.04         2.74 o
   7   1   2          2.40         -0.48         1.72 o
   8   1   2          7.32         11.07         3.86 o
  -8   2   2          4.69          6.08         4.28 o
  -7   2   2          2.81          4.55         2.88 o
  -6   2   2         43.19         46.76         9.80 o
  -5   2   2         41.89         33.31         5.93 o
  -4   2   2         61.72         62.21         6.29 o
  -3   2   2         43.65         41.77         7.13 o
  -2   2   2        120.80        113.43         5.14 o
  -1   2   2         44.83         40.50         3.29 o
   0   2   2         73.95         71.13         3.90 o
   1   2   2         17.48         16.36         2.14 o
   2   2   2        209.25        207.96         6.87 o
   3   2   2         58.58         59.29         4.60 o
   4   2   2         58.14         63.27         4.13 o
   5   2   2         30.78         29.77         2.71 o
   6   2   2         10.42         13.62         2.33 o
   7   2   2          0.08         12.37         5.54 o
   8   2   2          1.55          3.65         4.24 o
  -7   3   2          1.48          2.99         7.05 o
  -6   3   2          1.94         -3.08         7.20 o
  -5   3   2         17.13         15.48         6.07 o
  -4   3   2         26.44         36.07         8.59 o
  -3   3   2         32.32         32.94         3.04 o
  -2   3   2         16.11         16.81         2.28 o
  -1   3   2         10.06          7.12         2.18 o
   0   3   2         67.67         68.52         5.09 o
   1   3   2         37.70         36.98         3.82 o
   2   3   2        118.42        124.65         5.58 o
   3   3   2         59.78         62.37         4.75 o
   4   3   2         18.35         19.16         2.86 o
   5   3   2         43.83         43.19         5.33 o
   6   3   2          2.18          8.29         5.97 o
   7   3   2          1.55         19.32         8.33 o
  -6   4   2          0.35          2.28         5.58 o
  -5   4   2          4.97          9.08         6.05 o
  -4   4   2          1.18         -0.45         5.67 o
  -3   4   2          4.26          3.53         2.37 o
  -2   4   2         18.20         21.22         3.07 o
  -1   4   2         26.05         27.79         4.15 o
   0   4   2          1.90          6.14         2.25 o
   1   4   2          3.51          6.95         2.33 o
   2   4   2          8.40         11.43         2.58 o
   3   4   2          5.40          2.55         2.26 o
   4   4   2         28.59         40.04         6.61 o
   5   4   2          5.41          5.55         6.01 o
   6   4   2          4.30         -5.93         5.93 o
  -4   5   2          0.20         -5.00         5.00 o
  -3   5   2          3.93          5.54         5.09 o
  -2   5   2          9.64         12.33         4.80 o
  -1   5   2         16.33         21.03         4.40 o
   0   5   2          8.82         12.60         4.19 o
   1   5   2          6.61         13.46         3.68 o
   2   5   2          0.13          1.77         3.90 o
   3   5   2          6.14          5.95         3.08 o
   4   5   2          2.57         18.76         8.28 o
  -8   0   3         14.75         15.95         5.40 o
  -7   0   3          2.52          1.24         2.52 o
  -6   0   3          5.22          1.32         2.65 o
  -5   0   3          5.98          3.35         1.94 o
  -4   0   3         50.95         51.18         3.72 o
  -3   0   3         44.94         44.25         3.63 o
  -2   0   3        102.07        108.75         4.92 o
  -1   0   3        132.94        126.37         6.67 o
   0   0   3        200.27        192.08        10.85 o
   1   0   3       1330.93       1353.93        30.86 o
   2   0   3         15.39         13.39         3.44 o
   3   0   3         79.89         83.83         7.19 o
   4   0   3        244.83        265.44        13.57 o
   5   0   3          0.14         -3.53         3.53 o
   6   0   3          2.42          0.87         2.45 o
   7   0   3          7.53         14.89         4.30 o
   8   0   3          0.95          3.07         1.91 o
  -8   1   3         14.56         16.19         4.75 o
  -7   1   3          1.72         -0.30         0.55 o
  -6   1   3          6.36          5.71         1.12 o
  -5   1   3         44.67         45.91         3.15 o
  -4   1   3         43.11         49.20         3.67 o
  -3   1   3        334.93        365.33         7.17 o
  -2   1   3        728.35        717.03         7.72 o
  -1   1   3       4155.80       3971.66        26.26 o
   0   1   3        983.94        956.43        13.98 o
   1   1   3        664.53        651.58        10.36 o
   2   1   3        162.45        175.44         7.62 o
   3   1   3        229.57        254.87         8.84 o
   4   1   3         51.57         61.24         4.80 o
   5   1   3         91.68         91.54         5.00 o
   6   1   3         19.28         19.30         2.56 o
   7   1   3         11.24          8.95         2.65 o
   8   1   3          3.20         13.17         5.07 o
  -8   2   3          3.78         18.53         7.17 o
  -7   2   3          0.54         -1.31         6.70 o
  -6   2   3         24.62         15.35         5.58 o
  -5   2   3          3.33          4.61         2.58 o
  -4   2   3          3.30          5.06         1.84 o
  -3   2   3        110.84        112.47         6.97 o
  -2   2   3        148.71        140.57         5.96 o
  -1   2   3        129.30        129.68         6.78 o
   0   2   3         94.98         99.42         4.73 o
   1   2   3        269.21        264.09         7.62 o
   2   2   3        146.25        139.47         5.85 o
   3   2   3          5.76          4.38         1.35 o
   4   2   3         18.14         15.65         1.51 o
   5   2   3         17.13         13.09         2.02 o
   6   2   3         28.69         30.03         2.59 o
   7   2   3          1.03          5.56         4.43 o
   8   2   3          1.59          9.33         7.15 o
  -7   3   3          0.40          7.62         5.92 o
  -6   3   3         20.08         26.48         8.77 o
  -5   3   3         25.23         16.94         6.59 o
  -4   3   3          1.93         -5.21         5.21 o
  -3   3   3         17.43         19.10         2.45 o
  -2   3   3          2.00          0.72         1.66 o
  -1   3   3         73.04         80.00         5.09 o
   0   3   3         24.38         23.99         2.90 o
   1   3   3         82.87         90.22         5.71 o
   2   3   3         10.97          8.25         1.98 o
   3   3   3         28.41         28.88         3.53 o
   4   3   3         11.55         10.25         2.52 o
   5   3   3          6.00          5.40         1.75 o
   6   3   3          1.36          5.15         4.47 o
   7   3   3          0.10         -1.36         6.87 o
  -6   4   3          0.38         -5.52         5.52 o
  -5   4   3          2.89         -2.59         7.24 o
  -4   4   3          9.74          5.51         1.51 o
  -3   4   3          4.87          1.20         1.17 o
  -2   4   3          0.54         -0.68         2.02 o
  -1   4   3         28.59         29.59         4.23 o
   0   4   3         22.79         20.22         3.35 o
   1   4   3         12.74          8.14         2.70 o
   2   4   3          8.31         10.12         2.60 o
   3   4   3          2.13         -0.59         0.82 o
   4   4   3         12.76         14.70         4.40 o
   5   4   3          6.90         22.19         7.87 o
   6   4   3          1.40          0.15         5.97 o
  -4   5   3          0.91          6.27         4.01 o
  -3   5   3          2.47          8.44         4.57 o
  -2   5   3          0.96         -0.65         3.41 o
  -1   5   3          2.80          1.51         2.55 o
   0   5   3         10.57         12.20         3.79 o
   1   5   3          4.51          4.20         2.77 o
   2   5   3          1.09         -1.32         3.70 o
   3   5   3          0.53          1.62         3.60 o
   4   5   3          2.56          3.30         6.27 o
  -8   0   4          1.84          5.07         3.94 o
  -7   0   4         22.43         18.04         3.76 o
  -6   0   4         59.44         59.96         6.35 o
  -5   0   4         20.90         20.82         2.73 o
  -4   0   4        105.18        118.14         6.64 o
  -3   0   4        364.35        399.39        10.85 o
  -2   0   4          0.03          0.30         1.46 o
  -1   0   4        616.38        658.11        13.65 o
   0   0   4        207.12        182.78        12.33 o
   1   0   4        462.96        453.73        20.39 o
   2   0   4        135.72        148.33         9.31 o
   3   0   4       1154.59       1192.51        27.75 o
   4   0   4         59.17         71.56         7.90 o
   5   0   4         36.64         36.01         6.27 o
   6   0   4         11.64          9.23         3.41 o
   7   0   4         11.40         14.56         3.76 o
   8   0   4          0.06          2.33         3.18 o
  -8   1   4         15.79         25.31         5.89 o
  -7   1   4         21.11         14.84         2.75 o
  -6   1   4          6.07          7.20         1.70 o
  -5   1   4         37.33         33.16         1.95 o
  -4   1   4          0.86          0.25         0.61 o
  -3   1   4         71.64         73.96         3.05 o
  -2   1   4        322.57        295.75         6.15 o
  -1   1   4        691.28        674.24        12.20 o
   0   1   4        538.55        521.73        10.19 o
   1   1   4        355.95        343.75         9.41 o
   2   1   4        100.46         92.53         5.33 o
   3   1   4         94.51         83.79         5.59 o
   4   1   4         95.22         97.85         6.40 o
   5   1   4         14.18         12.68         3.01 o
   6   1   4         35.21         35.34         3.70 o
   7   1   4          4.27          7.28         2.26 o
   8   1   4          2.22         -1.02         3.20 o
  -8   2   4          2.48          0.59         4.06 o
  -7   2   4          0.88         -3.07         5.17 o
  -6   2   4         19.89         28.42         8.17 o
  -5   2   4          0.12          0.76         1.94 o
  -4   2   4         24.06         25.95         3.55 o
  -3   2   4         19.30         16.62         1.64 o
  -2   2   4        160.69        157.85         8.33 o
  -1   2   4        750.85        790.54        14.54 o
   0   2   4        112.84        111.87         5.18 o
   1   2   4         28.77         29.78         2.77 o
   2   2   4         90.15         89.23         4.81 o
   3   2   4         13.96         14.60         2.47 o
   4   2   4         10.52         10.12         2.00 o
   5   2   4         79.88         70.14         4.84 o
   6   2   4         11.89          9.71         2.30 o
   7   2   4          0.51         -1.69         3.94 o
   8   2   4          0.33         11.13         7.47 o
  -7   3   4          3.90          8.50         6.53 o
  -6   3   4         14.25         18.95         6.82 o
  -5   3   4          7.06         13.60         6.64 o
  -4   3   4         24.41         15.83         2.45 o
  -3   3   4          5.59          7.58         1.61 o
  -2   3   4         10.64         15.80         2.71 o
  -1   3   4          1.22          0.61         1.76 o
   0   3   4          9.56          8.14         2.06 o
   1   3   4         69.61         77.41         4.95 o
   2   3   4         31.47         31.14         3.63 o
   3   3   4         31.12         30.01         4.72 o
   4   3   4         18.32         14.30         3.40 o
   5   3   4         11.14         12.65         2.81 o
   6   3   4          1.54          4.31         5.59 o
   7   3   4          1.66          2.11         3.15 o
  -6   4   4          0.59         -0.63         5.36 o
  -5   4   4          2.12          8.36         6.35 o
  -4   4   4          2.63         -5.55         5.55 o
  -3   4   4         14.70         15.98         2.50 o
  -2   4   4         27.45         24.79         4.36 o
  -1   4   4          9.15          8.71         3.27 o
   0   4   4         15.48         11.92         3.22 o
   1   4   4         39.01         43.83         5.62 o
   2   4   4          6.02          8.13         2.48 o
   3   4   4          3.97          2.82         2.29 o
   4   4   4          1.35          3.38         2.30 o
   5   4   4          1.49          3.45         5.24 o
   6   4   4          4.07          5.60         6.37 o
  -4   5   4          1.17         -1.49         3.89 o
  -3   5   4          3.71         -1.00         3.61 o
  -2   5   4          3.56          3.14         3.68 o
  -1   5   4          4.32          6.71         2.97 o
   0   5   4          4.26          4.54         3.49 o
   1   5   4          1.54          4.23         2.86 o
   2   5   4          2.08         -3.04         3.60 o
   3   5   4          3.02          6.90         4.19 o
   4   5   4          1.01          2.07         4.16 o
  -8   0   5         13.56         12.11         4.98 o
  -7   0   5          0.54         -0.42         1.98 o
  -6   0   5        129.28        130.73         7.20 o
  -5   0   5          9.43         11.54         2.80 o
  -4   0   5          0.02         -0.74         1.98 o
  -3   0   5        128.54        141.26         7.01 o
  -2   0   5         15.29         14.52         2.55 o
  -1   0   5        827.59        897.74        17.67 o
   0   0   5         87.63         78.90         9.52 o
   1   0   5        235.99        226.69        16.04 o
   2   0   5        312.84        291.21        13.70 o
   3   0   5          3.68          8.10         3.71 o
   4   0   5         40.71         44.84         6.91 o
   5   0   5         24.05         22.00         4.95 o
   6   0   5         20.84         22.94         5.93 o
   7   0   5          3.93          7.90         3.53 o
   8   0   5          5.44          9.46         4.58 o
  -8   1   5          2.11          6.75         4.47 o
  -7   1   5         31.83         28.05         5.40 o
  -6   1   5         13.29         10.50         1.28 o
  -5   1   5         44.72         44.67         2.35 o
  -4   1   5         31.03         29.55         2.25 o
  -3   1   5         89.53         86.25         3.83 o
  -2   1   5        123.11        121.85         4.60 o
  -1   1   5        311.84        316.22         9.29 o
   0   1   5          7.12         10.23         2.17 o
   1   1   5         74.61         69.67         4.92 o
   2   1   5        664.22        678.75        15.11 o
   3   1   5        205.35        209.41         9.20 o
   4   1   5         12.22          9.86         3.00 o
   5   1   5          7.63          7.27         2.60 o
   6   1   5          6.55          5.33         2.89 o
   7   1   5          2.35          4.17         1.88 o
   8   1   5          0.76          4.06         3.41 o
  -8   2   5          1.62         -5.56         5.56 o
  -7   2   5         16.54          4.68         5.56 o
  -6   2   5         56.48         54.63         6.83 o
  -5   2   5          8.89         15.71         3.41 o
  -4   2   5         32.82         31.76         3.95 o
  -3   2   5          3.91          2.89         1.31 o
  -2   2   5        595.65        604.75        12.90 o
  -1   2   5        269.54        270.64         9.00 o
   0   2   5        123.69        131.11         5.88 o
   1   2   5        251.79        263.89         8.14 o
   2   2   5          6.69         10.90         2.37 o
   3   2   5         75.35         74.82         4.90 o
   4   2   5         33.28         33.24         3.70 o
   5   2   5         14.63         12.23         3.19 o
   6   2   5         29.38         26.73         3.46 o
   7   2   5          0.01          0.90         5.20 o
   8   2   5          0.60          1.98         6.53 o
  -7   3   5          6.01         22.39         8.25 o
  -6   3   5          3.00          0.41         4.76 o
  -5   3   5         12.71          7.00         1.99 o
  -4   3   5          5.94          4.64         1.73 o
  -3   3   5          6.63          4.91         1.58 o
  -2   3   5         20.39         19.42         2.84 o
  -1   3   5         11.28         13.31         2.67 o
   0   3   5          8.49          9.12         2.14 o
   1   3   5         97.06        103.02         5.45 o
   2   3   5         13.58         16.96         2.59 o
   3   3   5          4.85          5.09         2.07 o
   4   3   5         58.89         62.02         6.42 o
   5   3   5          9.50          8.25         2.75 o
   6   3   5         11.85          4.62         6.40 o
   7   3   5          0.27          2.25         5.86 o
  -6   4   5          3.78         -2.06         7.13 o
  -5   4   5          3.66         11.73         6.57 o
  -4   4   5          0.33          0.04         4.35 o
  -3   4   5         34.19         35.78         3.86 o
  -2   4   5         25.70         31.66         4.83 o
  -1   4   5         76.90         75.39         7.25 o
   0   4   5          6.95          7.40         2.99 o
   1   4   5         27.93         33.38         4.90 o
   2   4   5          8.67         14.25         3.46 o
   3   4   5          1.08         -2.62         2.92 o
   4   4   5          8.86          6.10         3.78 o
   5   4   5          3.52          6.63         5.02 o
   6   4   5          0.13         -5.82         5.82 o
  -4   5   5          1.33         -3.94         7.95 o
  -3   5   5          1.92         -0.83         4.43 o
  -2   5   5          1.62          5.29         3.30 o
  -1   5   5          0.89          0.15         1.72 o
   0   5   5          2.66          1.02         2.81 o
   1   5   5          2.85          3.50         3.30 o
   2   5   5          4.55          1.39         3.40 o
   3   5   5          1.13          1.36         2.74 o
   4   5   5          1.40         -3.41         5.41 o
  -8   0   6         15.49         19.73         6.29 o
  -7   0   6         18.96         18.70         4.27 o
  -6   0   6         25.29         22.45         3.40 o
  -5   0   6        249.00        298.25        12.16 o
  -4   0   6        261.67        269.20        10.88 o
  -3   0   6        589.92        685.20        16.20 o
  -2   0   6         89.64         99.26         5.33 o
  -1   0   6        448.67        471.17        16.84 o
   0   0   6        400.21        383.67        21.80 o
   1   0   6       2842.49       2658.32        58.87 o
   2   0   6         76.01         84.35        11.45 o
   3   0   6         37.81         34.24         5.93 o
   4   0   6          0.02         -0.08         3.26 o
   5   0   6         87.11         95.18        10.34 o
   6   0   6          8.74          8.44         4.43 o
   7   0   6          5.73          0.50         5.14 o
   8   0   6          3.68          5.92         3.45 o
  -8   1   6          1.67         -1.08         2.37 o
  -7   1   6         25.63         24.72         4.08 o
  -6   1   6         37.74         36.98         2.43 o
  -5   1   6         14.58         15.48         1.94 o
  -4   1   6         29.96         30.27         2.58 o
  -3   1   6          4.45          4.34         1.49 o
  -2   1   6        446.25        441.97         9.48 o
  -1   1   6        575.84        601.94        13.73 o
   0   1   6        628.05        619.30        12.98 o
   1   1   6        291.23        295.25        11.95 o
   2   1   6         19.87         24.59         3.46 o
   3   1   6         50.82         50.40         5.05 o
   4   1   6          3.05          5.73         2.70 o
   5   1   6          0.95          2.44         2.66 o
   6   1   6         30.11         28.39         5.69 o
   7   1   6          3.09          1.19         2.07 o
   8   1   6          2.05          2.29         4.91 o
  -8   2   6          0.15          3.00         7.23 o
  -7   2   6          9.54          3.49         3.29 o
  -6   2   6          5.40          7.15         3.76 o
  -5   2   6          9.95          8.18         3.60 o
  -4   2   6         27.75         27.00         2.90 o
  -3   2   6        230.28        235.32         6.97 o
  -2   2   6        266.19        269.03         9.20 o
  -1   2   6        175.50        172.50         7.66 o
   0   2   6         46.17         42.18         3.74 o
   1   2   6        165.46        162.80         6.83 o
   2   2   6         19.87         21.93         3.48 o
   3   2   6         78.98         75.91         5.47 o
   4   2   6         16.25         15.08         3.25 o
   5   2   6         39.87         33.46         5.33 o
   6   2   6          7.65          8.99         3.42 o
   7   2   6          1.91          5.03         6.04 o
  -7   3   6          6.80         12.10         8.17 o
  -6   3   6          7.59         12.87         6.34 o
  -5   3   6         20.45         18.12         4.02 o
  -4   3   6          1.38          1.20         0.95 o
  -3   3   6          0.53          3.31         1.81 o
  -2   3   6        232.07        268.54        11.43 o
  -1   3   6         56.80         61.79         4.96 o
   0   3   6          6.22          6.04         1.94 o
   1   3   6         62.56         66.29         5.06 o
   2   3   6         45.94         47.39         4.38 o
   3   3   6         10.26         10.94         2.58 o
   4   3   6         29.46         29.10         3.60 o
   5   3   6         47.33         46.04         5.97 o
   6   3   6         11.23         21.37         5.00 o
   7   3   6          1.76         -4.91         4.91 o
  -6   4   6          1.73         12.75         7.72 o
  -5   4   6          0.46         -0.57         5.89 o
  -4   4   6          1.66          4.21         6.30 o
  -3   4   6          2.48          0.93         1.95 o
  -2   4   6         19.78         22.31         4.43 o
  -1   4   6         21.76         17.51         3.71 o
   0   4   6         70.87         86.79         7.05 o
   1   4   6          6.56          3.86         1.96 o
   2   4   6         17.54         16.20         3.45 o
   3   4   6          9.71          9.67         3.94 o
   4   4   6          2.07         -2.03         4.16 o
   5   4   6          0.17          5.99         5.09 o
  -4   5   6          1.22          3.45         4.85 o
  -3   5   6          0.78          3.72         6.76 o
  -2   5   6          1.33          1.65         2.93 o
  -1   5   6          1.61         -2.60         2.60 o
   0   5   6          1.99          9.00         4.21 o
   1   5   6          5.43          3.35         2.88 o
   2   5   6          3.49          0.95         4.16 o
   3   5   6          4.48         -0.27         2.84 o
  -8   0   7          0.09          2.86         4.58 o
  -7   0   7         25.24         26.09         4.09 o
  -6   0   7          7.54          8.14         3.01 o
  -5   0   7        182.54        204.16        10.47 o
  -4   0   7          5.30          3.25         2.37 o
  -3   0   7        444.88        491.90        12.75 o
  -2   0   7        206.19        219.91         9.49 o
  -1   0   7         52.81         47.69         6.37 o
   0   0   7        308.88        277.88        20.02 o
   1   0   7        306.17        320.84        22.21 o
   2   0   7          3.64          5.73         4.94 o
   3   0   7         63.49         67.20         8.51 o
   4   0   7        120.26        139.06        12.41 o
   5   0   7         51.59         49.66         8.45 o
   6   0   7        101.53        118.31        13.27 o
   7   0   7          6.31          5.90         6.14 o
   8   0   7          0.85          5.67         3.76 o
  -8   1   7          1.61          4.92         2.65 o
  -7   1   7          7.14          7.34         2.44 o
  -6   1   7         59.96         59.34         3.31 o
  -5   1   7         68.47         71.39         4.09 o
  -4   1   7         85.25         82.42         4.34 o
  -3   1   7         22.18         20.80         2.67 o
  -2   1   7        175.09        180.50         6.70 o
  -1   1   7        154.43        151.01         7.57 o
   0   1   7        407.68        426.42        12.91 o
   1   1   7         30.54         36.42         4.96 o
   2   1   7        397.37        420.36        13.64 o
   3   1   7         46.05         49.62         5.26 o
   4   1   7         41.20         41.89         5.02 o
   5   1   7         80.52         77.52         8.30 o
   6   1   7         29.09         20.55         5.40 o
   7   1   7          1.19         -0.56         3.20 o
   8   1   7          3.11          7.30         6.12 o
  -8   2   7          4.40         -2.20         6.67 o
  -7   2   7          0.69         -4.57         4.57 o
  -6   2   7         11.45          9.16         3.29 o
  -5   2   7         17.19         13.94         2.51 o
  -4   2   7         19.76         19.75         2.35 o
  -3   2   7         26.31         24.98         2.45 o
  -2   2   7        199.31        194.31         8.32 o
  -1   2   7         21.12         27.89         3.63 o
   0   2   7         45.46         49.34         4.19 o
   1   2   7         22.58         22.73         3.07 o
   2   2   7         20.42         18.50         3.10 o
   3   2   7          2.09         -1.64         2.20 o
   4   2   7        106.84        114.30         7.81 o
   5   2   7         67.19         56.18         5.65 o
   6   2   7         13.24         13.04         4.02 o
   7   2   7          1.97          2.77         3.27 o
  -7   3   7          1.77         -5.82         5.82 o
  -6   3   7          7.46         14.45         6.65 o
  -5   3   7          4.11         -4.70         4.70 o
  -4   3   7         65.43         70.72         4.57 o
  -3   3   7        214.13        221.06        11.50 o
  -2   3   7         67.29         79.61         6.11 o
  -1   3   7        115.15        119.94         6.97 o
   0   3   7         11.56         12.68         2.55 o
   1   3   7          2.79         -0.15         1.77 o
   2   3   7         54.18         51.42         4.98 o
   3   3   7          1.83          4.58         2.18 o
   4   3   7         18.16         17.85         3.14 o
   5   3   7         21.17         24.90         5.75 o
   6   3   7          1.99         -4.35         4.35 o
  -6   4   7          2.13          3.25         3.89 o
  -5   4   7          0.75          1.69         5.30 o
  -4   4   7          0.30          9.04         5.21 o
  -3   4   7         15.20         17.33         3.35 o
  -2   4   7          8.96         11.99         3.04 o
  -1   4   7          2.20         -1.51         2.67 o
   0   4   7         12.00         13.10         3.55 o
   1   4   7         16.88         20.80         4.21 o
   2   4   7         32.60         35.18         5.21 o
   3   4   7          1.14          4.72         2.60 o
   4   4   7          3.44         -1.53         4.40 o
   5   4   7          0.64          1.06         9.08 o
  -3   5   7          0.54         -4.09         4.09 o
  -2   5   7          2.37         -0.07         4.12 o
  -1   5   7          5.65          4.98         4.58 o
   0   5   7          3.72          8.05         4.05 o
   1   5   7          2.10         -3.65         3.72 o
   2   5   7          1.79          3.60         5.67 o
   3   5   7          4.35          8.41         4.68 o
  -8   0   8          0.36         -4.51         5.67 o
  -7   0   8          2.59          3.63         2.71 o
  -6   0   8         24.57         28.59         5.30 o
  -5   0   8         95.53        102.73         7.79 o
  -4   0   8          6.11          3.75         2.20 o
  -3   0   8         24.22         28.13         3.57 o
  -2   0   8        220.68        222.77        10.09 o
  -1   0   8         47.84         43.73         6.41 o
   0   0   8          5.14         -1.34         3.50 o
   1   0   8          1.79         -0.71         4.25 o
   2   0   8          2.59          2.26         4.88 o
   3   0   8        329.47        378.21        19.95 o
   4   0   8        198.82        203.14        15.60 o
   5   0   8          0.68         -0.49         3.30 o
   6   0   8         28.73         46.19        11.95 o
   7   0   8          0.71          8.86         6.57 o
   8   0   8          0.02         -6.67         6.67 o
  -8   1   8          3.23          3.18         3.60 o
  -7   1   8          3.51         -4.17         4.20 o
  -6   1   8          7.39          8.48         1.94 o
  -5   1   8          9.28          8.03         1.83 o
  -4   1   8         67.30         68.13         4.53 o
  -3   1   8         95.21         97.85         5.30 o
  -2   1   8          4.53          4.19         1.80 o
  -1   1   8        117.85        124.62         7.39 o
   0   1   8        313.66        310.96        11.86 o
   1   1   8         85.81        102.63         8.21 o
   2   1   8        134.11        141.17         8.51 o
   3   1   8         10.50          7.24         3.03 o
   4   1   8         27.00         33.79         5.13 o
   5   1   8         88.61         94.24         9.42 o
   6   1   8         13.63         16.92         4.96 o
   7   1   8          1.11         -4.35         4.83 o
  -7   2   8          3.36          1.94         5.71 o
  -6   2   8          6.56         14.22         4.73 o
  -5   2   8         27.60         31.31         4.16 o
  -4   2   8         22.71         23.15         2.99 o
  -3   2   8          2.48          1.45         1.23 o
  -2   2   8         30.66         27.57         3.12 o
  -1   2   8         31.50         28.13         3.46 o
   0   2   8         21.30         17.18         2.89 o
   1   2   8         77.04         85.80         6.22 o
   2   2   8         39.09         34.98         4.28 o
   3   2   8          5.43          4.49         2.17 o
   4   2   8         28.40         27.52         4.30 o
   5   2   8          0.58          0.50         2.51 o
   6   2   8         17.66         21.89         6.61 o
   7   2   8          0.12         -4.58         4.58 o
  -7   3   8          0.87          6.48         5.80 o
  -6   3   8          2.79         -5.60         5.60 o
  -5   3   8          0.26          6.04         5.84 o
  -4   3   8         50.92         52.65         5.54 o
  -3   3   8         35.62         34.34         3.97 o
  -2   3   8        206.27        201.34        10.73 o
  -1   3   8         15.62         15.07         2.93 o
   0   3   8          2.07          0.72         1.34 o
   1   3   8          3.58          5.11         2.37 o
   2   3   8         42.20         40.99         5.17 o
   3   3   8         46.52         48.07         5.63 o
   4   3   8         22.61         25.90         4.25 o
   5   3   8         23.11         28.88         6.91 o
   6   3   8          1.45          1.70         3.44 o
  -5   4   8          5.14         16.47         7.21 o
  -4   4   8          2.52          9.52         4.96 o
  -3   4   8          6.05         15.82         4.58 o
  -2   4   8         43.22         60.90         6.87 o
  -1   4   8          4.79          3.27         2.35 o
   0   4   8          0.21         -0.53         2.85 o
   1   4   8         11.10          4.88         2.71 o
   2   4   8          1.03          0.68         2.74 o
   3   4   8         27.30         33.07         6.10 o
   4   4   8          7.22         13.47         5.95 o
   5   4   8          0.01          1.21         4.15 o
  -3   5   8          1.54         -6.89         6.89 o
  -2   5   8          0.86          0.93         3.94 o
  -1   5   8          0.38          3.87         2.39 o
   0   5   8          0.63          0.25         3.50 o
   1   5   8          2.70          4.90         4.01 o
   2   5   8          0.99         -1.09         4.04 o
  -8   0   9          5.82          2.62         7.61 o
  -7   0   9          2.03          0.64         2.62 o
  -6   0   9          0.05          2.39         2.35 o
  -5   0   9         14.91         11.86         3.16 o
  -4   0   9          4.54          0.79         2.41 o
  -3   0   9         31.19         32.60         4.38 o
  -2   0   9        132.69        129.26         9.53 o
  -1   0   9        506.70        528.47        22.05 o
   0   0   9          4.77          9.27         5.06 o
   1   0   9          0.36          1.92         4.46 o
   2   0   9        111.64        136.83        12.52 o
   3   0   9         57.69         59.92         8.84 o
   4   0   9         35.11         30.93         7.15 o
   5   0   9          0.08         -3.41         6.11 o
   6   0   9          4.18          5.89         8.90 o
   7   0   9          0.07         -3.34         4.58 o
  -8   1   9          0.56          2.36         3.59 o
  -7   1   9          8.13         12.98         4.57 o
  -6   1   9          5.09          3.10         1.99 o
  -5   1   9          4.06          7.21         2.20 o
  -4   1   9          1.79          4.25         1.80 o
  -3   1   9         12.14         10.53         2.24 o
  -2   1   9         22.37         20.73         2.74 o
  -1   1   9         67.22         62.14         5.62 o
   0   1   9        251.41        242.86        11.14 o
   1   1   9         16.26         16.02         3.89 o
   2   1   9         37.48         34.87         4.40 o
   3   1   9         49.79         51.15         5.96 o
   4   1   9          7.43          4.70         3.79 o
   5   1   9          5.69          4.81         3.65 o
   6   1   9          3.46          4.16         4.49 o
   7   1   9          4.11         -0.42         5.17 o
  -7   2   9          3.50          1.57         4.96 o
  -6   2   9          2.36         -0.18         5.17 o
  -5   2   9         24.97         20.55         2.70 o
  -4   2   9         31.21         36.35         3.97 o
  -3   2   9        103.70         97.48         5.41 o
  -2   2   9         79.08         76.58         5.14 o
  -1   2   9         22.86         19.58         3.15 o
   0   2   9         19.02         20.52         3.00 o
   1   2   9         11.39         11.00         2.80 o
   2   2   9          1.65          3.37         2.26 o
   3   2   9         55.88         62.74         6.48 o
   4   2   9         11.34         11.06         3.37 o
   5   2   9         35.38         32.82         5.17 o
   6   2   9          1.31          3.23         5.99 o
   7   2   9          1.97         -0.31         3.57 o
  -6   3   9          4.70          0.71         6.78 o
  -5   3   9          7.40         12.53         7.28 o
  -4   3   9         31.66         31.19         4.85 o
  -3   3   9         13.03         10.87         2.81 o
  -2   3   9          2.55          3.64         2.95 o
  -1   3   9         43.24         44.78         5.10 o
   0   3   9          1.36          1.79         2.44 o
   1   3   9          1.00          0.56         1.91 o
   2   3   9         52.74         49.51         6.25 o
   3   3   9          0.67          0.35         2.00 o
   4   3   9          2.17          5.65         3.27 o
   5   3   9          6.19          2.18         3.93 o
   6   3   9          0.79         14.59         5.11 o
  -5   4   9          1.03         -4.20         4.85 o
  -4   4   9          2.95          1.65         5.26 o
  -3   4   9          9.35          4.23         3.11 o
  -2   4   9          2.16         -2.14         2.14 o
  -1   4   9         14.21         15.42         6.19 o
   0   4   9          7.56          9.74         4.20 o
   1   4   9          2.39          5.43         2.73 o
   2   4   9          4.46          6.20         3.64 o
   3   4   9          0.60         -1.99         3.10 o
   4   4   9          4.89          7.30         5.66 o
   5   4   9          2.88          4.10         8.14 o
  -2   5   9          1.97          6.61         3.50 o
  -1   5   9          0.01         -3.75         4.06 o
   0   5   9          0.13         -2.85         2.85 o
   1   5   9          1.05         -4.05         4.05 o
   2   5   9          3.25          8.40         3.56 o
  -8   0  10         13.04         15.68         9.38 o
  -7   0  10          0.29          3.70         3.75 o
  -6   0  10          2.76          5.21         2.67 o
  -5   0  10          0.04          2.44         2.63 o
  -4   0  10          3.70          3.38         2.81 o
  -3   0  10          0.75         -0.27         2.02 o
  -2   0  10         42.24         54.12         6.70 o
  -1   0  10          0.05          1.23         3.52 o
   0   0  10         88.48         92.03         8.60 o
   1   0  10         72.24         68.73        13.21 o
   2   0  10         58.70         59.39         8.77 o
   3   0  10          1.85          1.70         3.41 o
   4   0  10         26.88         21.94         8.81 o
   5   0  10          3.99          5.30         7.47 o
   6   0  10          6.39          0.48         6.97 o
   7   0  10          1.47         10.05         6.82 o
  -7   1  10          2.10         -0.86         4.53 o
  -6   1  10          7.46         10.87         3.23 o
  -5   1  10          4.35          3.52         2.67 o
  -4   1  10          6.85          5.02         2.13 o
  -3   1  10         69.17         73.21         5.15 o
  -2   1  10         78.47         74.14         4.42 o
  -1   1  10         36.41         35.47         3.95 o
   0   1  10         32.55         40.21         5.17 o
   1   1  10          3.69          3.70         2.28 o
   2   1  10         41.22         45.93         4.66 o
   3   1  10         69.12         70.43         7.01 o
   4   1  10         25.65         16.13         4.51 o
   5   1  10         20.52         21.91         6.94 o
   6   1  10          0.48         -4.66         4.66 o
   7   1  10          2.16         -1.99         4.77 o
  -7   2  10          0.93          0.11         5.84 o
  -6   2  10          0.78         -3.34         4.64 o
  -5   2  10         10.44         11.77         2.37 o
  -4   2  10         18.16         14.15         2.92 o
  -3   2  10         86.11         85.68         5.62 o
  -2   2  10         33.27         34.12         3.72 o
  -1   2  10          4.54          7.01         2.48 o
   0   2  10        118.13        125.47         7.40 o
   1   2  10         60.09         60.78         5.90 o
   2   2  10         36.34         32.06         5.11 o
   3   2  10         13.43         14.59         3.85 o
   4   2  10          9.88         -0.87         2.89 o
   5   2  10          0.78          1.65         2.28 o
   6   2  10          1.16         -0.71         4.20 o
  -6   3  10          0.02         -1.91         5.69 o
  -5   3  10          6.37         13.60         5.88 o
  -4   3  10          1.91          2.74         1.73 o
  -3   3  10          9.58          8.35         2.97 o
  -2   3  10          2.93          2.80         2.92 o
  -1   3  10         18.03         19.40         4.35 o
   0   3  10         10.98         11.18         3.20 o
   1   3  10         11.22          6.25         3.10 o
   2   3  10          0.80          6.75         4.12 o
   3   3  10          7.13          9.76         4.19 o
   4   3  10          0.28          6.15         4.49 o
   5   3  10          1.88          4.02         6.00 o
   6   3  10          0.03         -2.00         4.16 o
  -5   4  10          0.95          6.59         6.16 o
  -4   4  10          7.45         23.15         8.13 o
  -3   4  10          7.03         13.53         4.60 o
  -2   4  10          3.41          9.23         4.88 o
  -1   4  10          2.51          6.79         4.50 o
   0   4  10          5.23          1.39         3.34 o
   1   4  10          8.46          4.28         3.59 o
   2   4  10          9.67         12.48         6.55 o
   3   4  10          1.26          7.55         4.24 o
   4   4  10          2.67          1.65         4.17 o
  -1   5  10          0.87         -2.55         3.56 o
   0   5  10          0.43          8.06         3.75 o
   1   5  10          0.07         -3.80         3.80 o
  -7   0  11          3.22         -1.55         3.72 o
  -6   0  11          2.04         -2.09         2.09 o
  -5   0  11          0.38          0.56         2.50 o
  -4   0  11          0.35          4.94         3.27 o
  -3   0  11         33.30         36.38         6.05 o
  -2   0  11        205.03        193.24        12.71 o
  -1   0  11        192.53        198.95        12.86 o
   0   0  11          4.95          5.30         2.54 o
   1   0  11          0.83          0.83         4.02 o
   2   0  11         14.92         13.21         5.47 o
   3   0  11          0.08          2.59         5.40 o
   4   0  11         27.67         29.59        10.79 o
   5   0  11          0.05          1.83         5.80 o
   6   0  11          0.18         -2.59         4.24 o
   7   0  11          0.41         11.43         9.61 o
  -7   1  11          0.11          1.01         2.65 o
  -6   1  11          8.13          4.57         3.82 o
  -5   1  11          3.30          5.71         2.81 o
  -4   1  11         32.68         35.07         4.60 o
  -3   1  11          9.00          6.31         2.32 o
  -2   1  11         47.19         45.60         3.75 o
  -1   1  11         35.53         37.43         4.21 o
   0   1  11         14.42         13.27         3.26 o
   1   1  11          2.83          4.21         2.36 o
   2   1  11         14.56         13.61         3.07 o
   3   1  11         16.00         20.92         4.99 o
   4   1  11         58.45         58.10        10.39 o
   5   1  11          0.96         -0.65         5.09 o
   6   1  11          0.78          2.06         4.00 o
   7   1  11          0.79         -2.55         7.02 o
  -7   2  11          1.22          1.34         5.54 o
  -6   2  11          6.87         16.16         6.85 o
  -5   2  11         27.82         27.33         4.15 o
  -4   2  11         20.45         22.15         3.67 o
  -3   2  11         10.60          9.65         2.56 o
  -2   2  11         21.36         24.15         3.93 o
  -1   2  11         10.51         11.20         2.70 o
   0   2  11          3.32          4.96         2.50 o
   1   2  11         23.30         19.91         4.47 o
   2   2  11         17.57         14.39         4.19 o
   3   2  11          0.49         -4.64         4.64 o
   4   2  11          3.98          3.78         3.70 o
   5   2  11         12.26          7.95         3.80 o
   6   2  11          0.30          1.34         6.56 o
  -6   3  11          0.33         -2.82         6.52 o
  -5   3  11          0.45         -6.01         6.01 o
  -4   3  11          0.95          1.13         2.75 o
  -3   3  11          4.23          3.64         2.11 o
  -2   3  11          1.97          6.46         2.81 o
  -1   3  11         13.43          8.81         3.16 o
   0   3  11          2.99          3.78         3.55 o
   1   3  11          7.01          7.09         3.72 o
   2   3  11         15.99         21.89         5.90 o
   3   3  11          1.77          3.45         4.09 o
   4   3  11          6.56          9.70         5.69 o
   5   3  11          0.36          1.73         4.94 o
  -4   4  11         11.89          8.73         6.08 o
  -3   4  11          2.31         -3.60         5.41 o
  -2   4  11          2.59          4.83         3.33 o
  -1   4  11          3.40         -3.22         3.22 o
   0   4  11          1.77          4.43         3.80 o
   1   4  11          0.11          2.59         3.71 o
   2   4  11          7.08         12.48         5.78 o
   3   4  11          1.36         -0.30         3.44 o
   4   4  11          1.20         -3.67         3.75 o
  -7   0  12          1.85         -0.89         6.33 o
  -6   0  12          0.00          5.14         4.40 o
  -5   0  12          1.48          8.75         3.79 o
  -4   0  12          3.75          0.16         2.02 o
  -3   0  12          1.89          0.20         1.24 o
  -2   0  12         61.29         56.56         7.43 o
  -1   0  12         51.50         58.57         7.75 o
   0   0  12         51.82         51.16         6.08 o
   1   0  12          0.91          2.24         3.89 o
   2   0  12          0.80          1.49         5.00 o
   3   0  12         53.25         62.02        14.67 o
   4   0  12         13.07         28.40        11.52 o
   5   0  12          2.72          6.12         8.20 o
   6   0  12          1.19         -6.60         6.60 o
  -7   1  12          0.48         -2.32         2.82 o
  -6   1  12          6.94          4.72         2.48 o
  -5   1  12         41.08         51.38         5.60 o
  -4   1  12         21.25         21.10         3.68 o
  -3   1  12         25.25         21.65         3.49 o
  -2   1  12         14.46         14.71         3.05 o
  -1   1  12        109.11        111.50         7.38 o
   0   1  12          4.81          2.35         2.14 o
   1   1  12         46.47         45.74         5.44 o
   2   1  12         26.74         24.12         5.82 o
   3   1  12         26.16         29.58         7.51 o
   4   1  12         11.48         20.48         6.97 o
   5   1  12          1.52         -5.02         5.02 o
   6   1  12          2.50         16.24         7.36 o
  -6   2  12          0.05          9.18         5.81 o
  -5   2  12          6.04          4.66         3.33 o
  -4   2  12          7.58          4.58         2.59 o
  -3   2  12          0.67          0.93         1.87 o
  -2   2  12         28.81         27.55         4.09 o
  -1   2  12          2.42          3.11         2.89 o
   0   2  12         10.73         15.76         4.46 o
   1   2  12          2.40          1.35         3.57 o
   2   2  12          6.62          3.97         3.57 o
   3   2  12          5.68          1.94         4.06 o
   4   2  12          4.48          2.47         2.97 o
   5   2  12          5.48          5.95         3.95 o
   6   2  12          0.96          7.53         5.67 o
  -5   3  12          0.33          4.98         2.77 o
  -4   3  12          7.23          5.33         1.83 o
  -3   3  12         16.01          8.07         2.97 o
  -2   3  12          7.22          6.19         3.29 o
  -1   3  12         23.41         29.26         6.03 o
   0   3  12         26.48         19.17         5.54 o
   1   3  12          9.44          5.07         4.24 o
   2   3  12          0.02          3.26         3.75 o
   3   3  12          1.16          3.15         3.64 o
   4   3  12          0.70         13.30         5.30 o
   5   3  12          0.17         -5.06         5.85 o
  -4   4  12          6.91         -6.67         6.67 o
  -3   4  12          5.08          2.52         6.79 o
  -2   4  12          4.32          7.21         4.16 o
  -1   4  12          2.63          0.41         3.89 o
   0   4  12          0.12          1.09         4.12 o
   1   4  12          2.56          9.91         5.44 o
   2   4  12          0.70         -1.15         6.65 o
   3   4  12          2.70          9.22         5.09 o
  -7   0  13          0.26         19.47        10.24 o
  -6   0  13          0.00          5.43         3.68 o
  -5   0  13         31.80         35.74         8.32 o
  -4   0  13          0.02         -3.89         4.58 o
  -3   0  13         32.69         35.26        10.25 o
  -2   0  13         73.47         70.38        14.47 o
  -1   0  13          0.51         -2.58         5.40 o
   0   0  13         88.84         66.94        15.59 o
   1   0  13        100.25         89.67        17.25 o
   2   0  13        126.87        119.74        19.79 o
   3   0  13         29.62         25.96        11.09 o
   4   0  13         23.20         11.00         9.56 o
   5   0  13          1.78          0.08         5.75 o
   6   0  13          2.76          2.67         7.54 o
  -7   1  13          2.38          0.59         4.47 o
  -6   1  13          7.18          5.44         4.19 o
  -5   1  13         13.64         13.40         3.45 o
  -4   1  13         54.14         55.36         6.14 o
  -3   1  13         49.57         49.14         6.18 o
  -2   1  13          8.96          6.67         4.19 o
  -1   1  13         86.11         89.51         8.30 o
   0   1  13          3.95          9.68         5.05 o
   1   1  13          3.50          3.91         4.50 o
   2   1  13         25.87         30.82         7.96 o
   3   1  13          8.32         12.38         5.88 o
   4   1  13          3.69          7.39         5.90 o
   5   1  13          0.19          6.50         6.22 o
   6   1  13          3.72         -2.77         3.50 o
  -6   2  13          0.34         -1.62         3.94 o
  -5   2  13          0.75          1.87         2.65 o
  -4   2  13          3.76          7.23         2.25 o
  -3   2  13          7.89          6.40         3.42 o
  -2   2  13         28.93         25.21         4.35 o
  -1   2  13          7.42          3.23         4.99 o
   0   2  13         29.00         22.24         6.82 o
   1   2  13         23.52         13.04         5.59 o
   2   2  13          2.12         -1.83         5.26 o
   3   2  13          4.93          1.39         4.46 o
   4   2  13          1.17         -1.91         5.11 o
   5   2  13          3.58          3.03         5.30 o
  -5   3  13          1.61         -7.40         7.40 o
  -4   3  13          3.18         10.49         3.67 o
  -3   3  13          3.65          9.03         4.32 o
  -2   3  13          0.00         -4.35         4.68 o
  -1   3  13         21.42         20.28         4.72 o
   0   3  13          1.94          4.43         3.71 o
   1   3  13          2.86         -0.50         4.76 o
   2   3  13          1.15          4.76         5.25 o
   3   3  13          0.15          4.98         4.69 o
   4   3  13          6.47          9.01         6.41 o
  -3   4  13          4.84          0.65         5.18 o
  -2   4  13          0.50          2.33         3.71 o
  -1   4  13          2.58          4.94         3.20 o
   0   4  13          0.40         -1.94         3.20 o
   1   4  13          0.45         -4.25         5.33 o
   2   4  13          0.37          0.03         6.29 o
  -6   0  14          1.33         10.43         6.59 o
  -5   0  14         18.19         22.81         8.48 o
  -4   0  14         30.69         42.90        12.53 o
  -3   0  14         10.14          7.05         6.91 o
  -2   0  14         13.76         23.78         9.93 o
  -1   0  14         49.40         51.80        14.03 o
   0   0  14         36.40         33.64        12.27 o
   1   0  14          3.20          2.05         6.26 o
   2   0  14          9.51         13.68         9.71 o
   3   0  14         79.74         92.82        19.31 o
   4   0  14          4.11          8.51        10.27 o
   5   0  14          2.94         19.09        10.28 o
   6   0  14          0.53         -1.16         6.72 o
  -6   1  14          2.81          3.67         3.86 o
  -5   1  14          5.43          0.72         3.60 o
  -4   1  14          5.14          8.06         4.23 o
  -3   1  14         15.89         15.65         6.42 o
  -2   1  14         11.57         14.40         6.38 o
  -1   1  14         25.64         18.44         6.35 o
   0   1  14         17.49         19.24         6.60 o
   1   1  14         84.13         65.36        11.20 o
   2   1  14         15.15         24.65         7.76 o
   3   1  14          7.99          5.73         4.77 o
   4   1  14          9.15         13.43         6.61 o
   5   1  14          1.05          1.51         6.08 o
  -6   2  14          0.54          3.26         3.87 o
  -5   2  14          0.12         -5.62         5.62 o
  -4   2  14          6.50         10.12         3.35 o
  -3   2  14          1.29          2.86         3.31 o
  -2   2  14          8.50         11.20         4.92 o
  -1   2  14         17.87         20.36         6.59 o
   0   2  14         18.00         13.38         6.07 o
   1   2  14          4.74         -0.65         5.75 o
   2   2  14          6.85          6.27         5.77 o
   3   2  14          6.27         -1.04         4.70 o
   4   2  14          0.81          3.19         5.95 o
   5   2  14          0.35          5.66         5.50 o
  -4   3  14          2.61          0.63         5.93 o
  -3   3  14          4.51          1.51         2.89 o
  -2   3  14          0.38         -0.20         3.33 o
  -1   3  14         10.32          1.12         3.71 o
   0   3  14          0.38          2.90         4.84 o
   1   3  14          8.04         23.55         7.94 o
   2   3  14          3.81          7.36         6.30 o
   3   3  14          5.03         19.05         7.77 o
   4   3  14          4.94         15.64         7.50 o
  -2   4  14          0.07         -3.93         3.93 o
  -1   4  14          1.85          3.20         4.96 o
   0   4  14          0.58         -0.19         5.95 o
   1   4  14          0.06          2.35         6.04 o
  -6   0  15         21.32         38.59        12.56 o
  -5   0  15         17.09         16.47         7.70 o
  -4   0  15         11.29          8.14         7.94 o
  -3   0  15          0.37         17.05         9.68 o
  -2   0  15          2.94         -3.01         5.14 o
  -1   0  15         29.76         16.30         8.17 o
   0   0  15        143.10        147.32        23.70 o
   1   0  15          2.07          6.94         6.44 o
   2   0  15          0.05          4.96         6.59 o
   3   0  15          0.10         -4.05         7.24 o
   4   0  15          7.60         -4.10         8.44 o
   5   0  15          0.30          3.98         7.15 o
  -6   1  15          0.32         -5.02         5.02 o
  -5   1  15          0.32          4.55         3.74 o
  -4   1  15          0.16          2.86         3.56 o
  -3   1  15          3.64         10.72         6.18 o
  -2   1  15          2.15          3.98         3.37 o
  -1   1  15          2.33          2.82         4.95 o
   0   1  15         20.27         11.71         5.69 o
   1   1  15          5.72          4.88         6.07 o
   2   1  15         14.09          5.44         5.37 o
   3   1  15         19.56          9.31         6.33 o
   4   1  15          0.60          6.79         6.18 o
   5   1  15          1.23         12.42         7.12 o
  -5   2  15          1.64          6.59         4.28 o
  -4   2  15          4.22          8.67         4.08 o
  -3   2  15          1.67          3.45         4.15 o
  -2   2  15         16.63         15.40         6.23 o
  -1   2  15          0.85          2.99         4.36 o
   0   2  15          6.35         10.13         5.37 o
   1   2  15         14.04          5.07         5.59 o
   2   2  15          5.08          1.69         5.70 o
   3   2  15          2.11          1.47         5.48 o
   4   2  15          0.40          1.23         5.55 o
  -4   3  15          0.96         -2.70         4.10 o
  -3   3  15          1.35          1.58         3.67 o
  -2   3  15          0.42         -0.52         3.22 o
  -1   3  15          1.89          1.36         5.56 o
   0   3  15          6.11          8.41         6.45 o
   1   3  15          0.90          5.62         6.44 o
   2   3  15          3.86          4.73         5.81 o
   3   3  15          2.27          9.16         6.27 o
  -5   0  16          0.76         -1.43         7.99 o
  -4   0  16          4.38         15.29         9.19 o
  -3   0  16          0.36         -3.85         7.31 o
  -2   0  16          6.00          1.83         6.41 o
  -1   0  16          3.60          4.23         6.64 o
   0   0  16          0.33         -0.08         5.58 o
   1   0  16         39.28         46.55        15.29 o
   2   0  16          0.56          5.55         8.95 o
   3   0  16          0.54          1.28         5.24 o
   4   0  16          0.45         -8.97         9.52 o
  -5   1  16          1.79         15.70         6.48 o
  -4   1  16          1.43          1.85         5.35 o
  -3   1  16          0.18          1.43         4.73 o
  -2   1  16          9.84         10.28         5.88 o
  -1   1  16          0.43         -5.02         5.44 o
   0   1  16         21.86         28.68         8.52 o
   1   1  16          7.78          9.74         6.41 o
   2   1  16          8.82          0.64         6.37 o
   3   1  16          1.01          0.40         5.92 o
   4   1  16          2.78          6.42         5.95 o
  -4   2  16          0.14          4.94         4.84 o
  -3   2  16          3.04          2.45         4.57 o
  -2   2  16          1.07         -1.54         4.28 o
  -1   2  16          3.19          8.44         6.15 o
   0   2  16          1.47          0.75         6.10 o
   1   2  16          3.27          8.77         5.89 o
   2   2  16          0.03         -2.30         6.50 o
   3   2  16          4.19          6.41         5.20 o
   4   2  16          0.59         -2.33         4.66 o
  -3   3  16          0.97          3.75         3.65 o
  -2   3  16          0.77          0.34         2.07 o
  -1   3  16          2.17         -1.62         5.03 o
   0   3  16          3.89         -0.70         3.86 o
   1   3  16          2.03         -3.48         7.70 o
   2   3  16          0.32          7.68         6.31 o
  -5   0  17          1.35         -3.38         8.62 o
  -4   0  17          0.67          0.95         2.13 o
  -3   0  17          1.73         -5.09         8.97 o
  -2   0  17          3.73         11.93         8.90 o
  -1   0  17         10.59          6.89         8.66 o
   0   0  17          8.10         15.19        10.21 o
   1   0  17          0.03         -1.45         3.30 o
   2   0  17          1.66          2.88         7.46 o
   3   0  17          0.00         -3.38         8.07 o
   4   0  17          0.06          0.64         9.91 o
  -4   1  17          0.04          1.32         5.70 o
  -3   1  17          4.10          4.62         6.53 o
  -2   1  17          5.62          4.75         6.33 o
  -1   1  17          6.86          7.10         7.49 o
   0   1  17          5.02          7.54         5.77 o
   1   1  17          4.74          2.20         5.14 o
   2   1  17          0.61          1.06         4.58 o
   3   1  17          2.53          1.92         5.48 o
   4   1  17          0.43          4.25         6.41 o
  -4   2  17          1.79          4.13         4.84 o
  -3   2  17          1.61          4.73         6.86 o
  -2   2  17          0.75          0.65         5.40 o
  -1   2  17          1.47         20.43         6.90 o
   0   2  17          0.95          6.26         5.56 o
   1   2  17          2.51          1.45         5.81 o
   2   2  17          3.95          5.47         6.89 o
   3   2  17          0.43          5.29         4.76 o
  -1   3  17          0.35         -3.42         4.02 o
   0   3  17          0.14         -8.32         9.20 o
  -4   0  18          1.74         -2.50         7.39 o
  -3   0  18          0.43          5.85        10.65 o
  -2   0  18          4.75         -2.06         8.02 o
  -1   0  18          5.47         15.25        10.10 o
   0   0  18          0.19         -2.99         6.82 o
   1   0  18          1.13        -10.36        10.36 o
   2   0  18          5.06         -3.52         9.26 o
   3   0  18          0.20          9.03        12.59 o
  -4   1  18          0.09         -2.52         5.89 o
  -3   1  18          1.24         -1.09         5.54 o
  -2   1  18          2.72          3.72         4.23 o
  -1   1  18          3.86         -3.12         5.43 o
   0   1  18          6.04         14.58         7.05 o
   1   1  18          1.33         -2.89         6.38 o
   2   1  18          2.12          8.02         6.76 o
   3   1  18          2.07          4.12         7.54 o
  -2   2  18          1.37          9.14         5.02 o
  -1   2  18          0.31         11.55         6.74 o
   0   2  18          5.99          8.82         6.59 o
   1   2  18          2.33         -2.10         6.61 o
   2   2  18          2.44          8.22         6.60 o
  -3   0  19          9.35          8.35         8.54 o
  -2   0  19          0.08         16.27         8.95 o
  -1   0  19          0.92         24.20        10.45 o
   0   0  19          0.94         15.83         9.48 o
   1   0  19          1.09         -1.40         7.57 o
   2   0  19          0.01         12.91         8.52 o
  -2   1  19          2.83          4.99         6.90 o
  -1   1  19          2.30         -7.91         7.91 o
   0   1  19          2.91          8.03         5.99 o
   1   1  19          2.30          6.67         6.70 o
                                                
